# Supplementary material for: Dissecting morphogenetic apoptosis through a genetic screen in Drosophila
Source: Life Sci Alliance. 2023 Jul 26;6(10):e202301967. doi: 10.26508/lsa.202301967 (PMC10372408; doi:10.26508/lsa.202301967)
Supplement: Supplementary file 1 [file LSA-2023-01967_TableS1.xlsx]

## Sheet: tableau phenotype sup
					adult phenotypes with DllGal4EM212				leg disc phenotypes with DllGal4EM212
		BL UAS RNAi line	gene	gene name	leg phenotype	antennal phenotype	aristal branches	H99 genetic interaction	fold defects	apoptosis	Notch signalling	adult phenotype confirmed with 2nd RNAi
		27557	Prosalpha1	Proteasome α1 subunit	late lethal			yes	NA	NA	NA	NA
		28756	Cdc37	Cdc 37	late lethal			no	NA	NA	NA	NA
		27567	Fs(2)Ket	Female sterile (2) Ketel	late lethal			no	NA	NA	NA	NA
		29592	Pdsw	NADH dehydrogenase (ubiquinone) PDSW subunit	late lethal			no	NA	NA	NA	NA
		28073	Atpalpha	Na pump a subunit	late lethal			NA	NA	NA	NA	NA
		29314	CycE	Cyclin E	late lethal			NA	NA	NA	NA	NA
		28820	grh	grainy head	late lethal			no	NA	NA	NA	NA
		28709	Hsc70-4	Heat shock protein cognate 4	late lethal			no	NA	NA	NA	NA
		27739	ND75	NADH dehydrogenase (ubiquinone) 75 kDa subunit	late lethal			no	NA	NA	NA	NA
		27685	Nsf2	N-ethylmaleimide-sensitive factor 2	late lethal			no	NA	NA	NA	NA
		28062	ATPsyn-b	ATP synthase, subunit B	late lethal			NA	NA	NA	NA	NA
		29535	crn	Poly(A) RNA binding	late lethal			NA	NA	NA	NA	NA
		29337	Dll	Distal-less	late lethal			NA	NA	NA	NA	NA
		28021	Cdc42	cdc42	late lethal			NA	NA	NA	NA	NA
		27727	Rho1	Rho1	late lethal			NA	NA	NA	NA	NA
		28821	pAbp	pAbp	late lethal			yes	NA	NA	NA	NA
		27530	Chc	Clathrin heavy chain	late lethal			no	NA	NA	NA	NA
		28337	Cas	CSE1 / segregation protein	late lethal			NA	NA	NA	NA	NA
		28031	hiw	highwire	late lethal			NA	NA	NA	NA	NA
		29356	RpL10	RpL10	late lethal			NA	NA	NA	NA	NA
		29385	Rpn6	Regulatory particle non-ATPase 6	late lethal			NA	NA	NA	NA	NA
		28951	unc-104	uncoordinated-104	late lethal			NA	NA	NA	NA	NA
		28723	ATPsyn-gamma	ATP synthase, ? subunit	late lethal			NA	NA	NA	NA	NA
		28059	blw	bellwether	late lethal			NA	NA	NA	NA	NA
		27272	br	broad	late lethal			NA	NA	NA	NA	NA
		28566	me31B	maternal expression at 31B	late lethal			no	NA	NA	NA	NA
		27988	N	Notch	late lethal			no	NA	NA	NA	NA
		29565	RanGAP	Ran GTPase activating protein	late lethal			no	global	atypical	reduced	NA
		30505	sw	short wing	late lethal			no	global	atypical	reduced	NA
		28513	shi	shibire	late lethal			no	global	massive	reduced	NA
		28596	Dmn	Dynactin 2, p50 subunit	late lethal			no	reduced	increased	normal	NA
		28749	Dhc64C	Dynein heavy chain 64C	late lethal			no	reduced	increased	reduced	NA
		29552	scrib	scribbled	late lethal			no	global	reduced	reduced	NA
		28974	skpA	skp1 related A	late lethal			no	global	normal	reduced	NA
		28034	smt3	Small ubiquitin-related modifier	late lethal			NA	normal	normal	normal	NA
		30518	Rab5	Rab5	late lethal			yes	NA	NA	NA	NA
		25946	aPKC	atypical protein kinase C	late lethal			no	NA	NA	NA	NA
		27730	Rab11	Rab11	late lethal			no	NA	NA	NA	NA
		26721	Syx18	syntaxin 18	late lethal			no	NA	NA	NA	NA
		31968	TER94	TER94	late lethal			no	NA	NA	NA	NA
		28791	msn	mishappen	late lethal			no	NA	NA	NA	NA
		27268	Arf102F	ADP ribosylation factor at 102F	late lethal			NA	NA	NA	NA	NA
		28056	ATPsyn-beta	ATP synthase, ß subunit	late lethal			NA	NA	NA	NA	NA
		29587	Snap	Soluble NSF attachment protein	late lethal			yes	NA	NA	NA	NA
		28335	Pkn	Protein kinase N	late lethal			no	normal	normal	normal	NA
		28060	Atg6	Autophagy-related 6	strong morphological leg defects	a4-ar fusion		yes	NA	NA	NA	NA
		26023	neur	neuralized	strong morphological leg defects	a4-ar fusion		no	normal	reduced	NA	NA
		27051	Rab7	Rab7	strong morphological leg defects	a4-ar fusion		yes	reduced	normal	normal	NA
		26286	Vps25	Vacuolar protein sorting 25	strong morphological leg defects	no defect		yes	normal	normal	normal	NA
		28317	Aats-asn	Asparaginyl-tRNA synthetase	strong morphological leg defects	no defect		no	reduced	increased	NA	NA
		28972	Aos1	Activator of SUMO 1	strong morphological leg defects	a4-ar fusion		no	normal	NA	NA	NA
		27044	Arpc3A	Actin-related protein 2/3 complex, subunit 3A	strong morphological leg defects	a4-ar fusion		no	deviation	increased	NA	NA
		27548	CoVa	cytochrome c oxydase sububnit 5A	strong morphological leg defects	a4-ar fusion		no	reduced and global	reduced and normal	normal	NA
		31941	Dref	DNA replication-related element factor	strong morphological leg defects	strong morphological defects		no	NA	NA	NA	NA
		27721	Gl	Dynactin 1, p150 subunit	strong morphological leg defects	strong morphological defects		no	NA	NA	NA	NA
		30502	Gyc-89Da	Guanylyl cyclase at 89Da	strong morphological leg defects	no defect	extra aristal branches	no	NA	NA	NA	NA
		28561	hfw	halfway	strong morphological leg defects	misshapen segments		no	normal	normal	normal	NA
		31868	Hr4	Hormone receptor 4	strong morphological leg defects	strong morphological defects		no	normal	normal	NA	NA
		28691	ial	aurora B	strong morphological leg defects	a4-ar fusion		no	reduced	reduced and atypical	normal	NA
		25898	Khc	Kinesin heavy chain	strong morphological leg defects	a4-ar fusion		no	normal	normal	NA	NA
		27703	lark	lark	strong morphological leg defects	misshapen segments	extra aristal branches	no	NA	NA	NA	NA
		28572	MED26	Mediator complex subunit 26	strong morphological leg defects	a4-ar fusion		no	reduced	increased	normal	NA
		28522	mop	myopic	strong morphological leg defects	a4-ar fusion	aristal branches defects	yes	normal	acc under basal lamina	normal	NA
		30487	ND23	NADH dehydrogenase (ubiquinone) 23 kDa subunit	strong morphological leg defects	misshapen segments	aristal branches defects	yes	reduced	reduced	normal	NA
		29413	nvy	nervy	strong morphological leg defects	no defect		no	NA	NA	NA	NA
		25923	Oaz	O/E-associated zinc finger protein	strong morphological leg defects	no defect		no	NA	NA	NA	NA
		26749	pdm3	pou domain motif 3	strong morphological leg defects	strong morphological defects		no	normal	normal	normal	NA
		30483	plexA	Plexin A	strong morphological leg defects	strong morphological defects		no	reduced	atypical	normal	NA
		29415	Sam-S	S-adenosylmethionine Synthetase	strong morphological leg defects	a4-ar fusion	extra aristal branches	no	reduced	increased	reduced	NA
		27287	sens	sensless	strong morphological leg defects	strong morphological defects		no	normal	normal	NA	NA
		28677	Sfmbt	Scm related gene	strong morphological leg defects	strong morphological defects		yes	reduced	normal	reduced	NA
		28366	Sik3	Salt-inducible kinase 3	strong morphological leg defects	no defect		no	reduced and global	normal	normal	NA
		26291	SNF4Agamma	SNF4/AMP-activated protein kinase gamma subunit	strong morphological leg defects	a4-ar fusion and distal loss		no	normal	normal	NA	NA
		36104	Spindly	spindly	strong morphological leg defects	no defect		no	NA	NA	NA	NA
		27269	sv	shaven	strong morphological leg defects	no defect		no	normal	normal and increased	normal	NA
		25989	vri	vrille	strong morphological leg defects	a4-ar fusion		no	normal	normal	normal	NA
		25951	pUf68	half pint	leg distal loss	distal loss		no	reduced	atypical	reduced	NA
		27322	AP-2sigma	Adaptor Protein complex 2, s subunit	leg distal loss	distal loss		yes	global	massive	NA	NA
		28685	Dsor1	Downstream of raf1	leg distal loss	distal loss		no	reduced	massive	normal	NA
		27723	mts	microtubule star	leg distal loss	distal loss		no	global	massive	NA	NA
		28047	Rep	Rab escort protein	leg distal loss	distal loss		no	normal	massive	reduced	NA
		30492	Pop2	Pop2	leg distal loss	distal loss		no	global	massive	NA	NA
		27499	sec15	secretory 15	leg distal loss	distal loss		no	global	massive	reduced	NA
		28681	Not1	Not1	leg distal loss	distal loss		no	ectopic	acc under basal lamina	normal	NA
		27514	put	punt	leg distal loss	distal loss		no	reduced	acc under basal lamina	NA	NA
		25811	Syx1A	syntaxin 1A	leg distal loss	a4-ar fusion	aristal branches defects	yes	reduced and global	increased	reduced	NA
		25782	dpp	decapentaplegic	leg distal loss	distal loss		no	reduced	increased	NA	NA
		28712	exo84	Exo84 ortholog (S. cerevisiae)	leg distal loss	no defect		no	reduced	increased	normal	NA
		28894	ND42	NADH dehydrogenase (ubiquinone) 42 kDa subunit	leg distal loss	distal loss		no	normal	increased	normal	NA
		29553	SelD	Selenide,water dikinase	leg distal loss	no defect		yes	global	increased	normal	NA
		25862	usnp	Synaptosomal-associated protein 29kDa	leg distal loss	distal loss		no	global	increased	reduced	NA
		29520	lin19	Cullin 1	leg distal loss	distal loss		yes (enhance)	reduced	reduced	reduced	NA
		27302	NAT1	NAT1	leg distal loss	distal loss	aristal branches defects	no	reduced	reduced	normal	NA
		28966	His2Av	Histone H2A variant	leg distal loss	no defect		no	reduced	normal	normal	NA
		28343	pbl	pebble	leg distal loss	a4-ar fusion	extra-aristal branches	yes (enhance)	reduced	normal	normal	NA
		25796	ple	pale	leg distal loss	strong morphological defects		no	normal	normal	normal	NA
		27527	Sap47	Synapse-associated protein 47kD	leg distal loss	distal loss	aristal branches defects	no	normal	normal	normal	NA
		27715	sktl	skittles	leg distal loss	distal loss		no	reduced	normal	normal	NA
		25988	Trn-SR	Transportin-Serine/Arginine rich	leg distal loss	a4-ar fusion		no	normal	normal	reduced	NA
		27649	C15	Clawless	leg distal loss	distal loss		no	NA	NA	NA	NA
		27037	smo	smoothened	leg distal loss	distal loss		no	NA	NA	NA	NA
		28328	AP-1-2beta	Adaptor Protein complex 1/2, ß subunit	leg distal loss	distal loss		no	NA	NA	NA	NA
		28918	Caf1-180	chromatin assembly factor 1, p180 subunit	leg distal loss	a4-ar fusion		yes (enhance)	NA	NA	NA	NA
		31966	dp	dumpy	leg distal loss	distal loss		no	NA	NA	NA	NA
		27726	Pp4-19C	Protein phosphatase 19C	leg distal loss	distal loss		no	NA	NA	NA	NA
		27314	sec6	secretory 6	leg distal loss	distal loss	aristal branches defects	yes	NA	NA	NA	NA
		29304	U2af38	U2 small nuclear riboprotein auxiliary factor 38	leg distal loss	distal loss		no	NA	NA	NA	NA
		27542	U2af50	U2 small nuclear riboprotein auxiliary factor 50	leg distal loss	distal loss		no	NA	NA	NA	NA
		31965	yki	yorkie	leg distal loss	distal loss		no	NA	NA	NA	NA
		28895	nocte	no circadian temperature entrainment	misshapen tarses	misshapen segments		no	NA	NA	NA	NA
		26319	da	daughterless	misshapen tarses	a4-ar fusion		no	NA	NA	NA	NA
		28578	conv	Convoluted	misshapen tarses	misshapen segments		no	NA	NA	NA	NA
		28008	ds	dachsous	misshapen tarses	no defect		no	NA	NA	NA	NA
		27283	ogre	optic ganglion reduced	misshapen tarses	misshapen segments		yes	global	reduced	reduced	NA
		28666	nrv2	nervana 2	misshapen tarses	no defect		no	global	normal	NA	NA
		29536	Mfap1	Microfibril-associated protein 1	misshapen tarses	misshapen segments		yes	reduced	atypical	reduced	NA
		28703	ex	expanded	misshapen tarses	misshapen segments		yes	normal	normal	normal	NA
		28724	Nrg	Neuroglian	misshapen tarses	no defect		no	normal	normal	normal	NA
		33632	Pgk	Phosphoglycerate kinase	misshapen tarses	distal loss		no	normal	normal	normal	NA
		27068	Smr	Smrter	misshapen tarses	a4-ar fusion	aristal branches defects	yes	NA	NA	NA	NA
		29433	phyl	phyllopod	misshapen tarses	no defect		no	reduced	reduced	normal	NA
		27705	Arp2	Actin-related protein 2	misshapen tarses	a4-ar fusion		yes	normal	increased	NA	NA
		26756	Smox	Smad on X	misshapen tarses	a4-ar fusion		no	NA	NA	NA	NA
		28797	rok	Rho kinase	misshapen tarses	a4-ar fusion	extra aristal branches	yes	reduced	reduced	reduced	NA
		28599	vari	varicose	misshapen tarses	strong morphological defects		no	normal	normal	normal	NA
		31936	pnt	pointed	misshapen tarses	misshapen segments	aristal branches defects	no	normal	increased	normal	NA
		27735	mys	myospheroid	tarsal fusion and disproportions	misshapen segments		no	NA	NA	NA	33642 ( valium 20)
		28950	rhea	rhea	tarsal fusions and distal loss	misshapen segments		no	NA	NA	NA	33913 (valium 20)
		26756	Smox	Smad on X	fusion and disproportions	a4-ar fusion		no	NA	NA	NA	NA
		28368	CDK1	cyclin dependent kinase 1	tarsal fusions, misshapen, morphological defects	misshapen segments		yes	NA	NA	NA	NA
		31924	CTPsyn	CTP synthase	tarsal fusions and distal loss	distal loss		yes	NA	NA	NA	NA
		27704	drosha	drosha	tarsal fusions, misshapen,distal loss	a4-ar fusion, distal loss, misshapen segments		yes	NA	NA	NA	NA
		29306	Inx2	Innexin 2	tarsal fusions, misshapen	a4-ar fusion		no	NA	NA	NA	NA
		25896	Syx17	syntaxin 17	tarsal fusions and morphological defects	strong morphological defects		no	NA	NA	NA	RNAi Syx 5 and 7
		28933	cora	coracle	tarsal fusions and distal loss	a4-ar fusion		yes	NA	NA	NA	NA
		28040	AP-2mu	Adaptor Protein complex 2, µ subunit	tarsal fusions misshapen,distal loss	distal loss	aristal branches defects	NA	global	massive	NA	32866 (valium 20)
		26311	Cenp-C	centromeric protein-C	tarsal fusions and distal loss	a4-ar fusion, misshapen segments		yes	global	massive	NA	34692 (valium 20)
		29546	Syx7	syntaxin 7	tarsal fusions and distal loss	distal loss		no	global	massive	reduced	RNAi Syx5 and 17
		26744	TFAM	mitochondrial TFA	tarsal fusions, misshapen	distal loss	aristal branches defects	yes	reduced	acc under basal lamina	normal	57742 (valium 20)
		28633	Ntf-2	Nuclear transport factor-2	tarsal fusions and distal loss	strong morphological defects		no	global	reduced	normal	RNAi Ntf-2R
		27299	Rab1	Rab1	tarsal fusions and distal loss	distal loss		no	global	normal	normal	NA
		26022	stan	starry night	tarsal fusions and morphological defects	no defect		no	global	normal	normal	NA
		28984	ci	Cubitus interruptus	tarsal fusions misshapen,distal loss	misshapen segments		yes	ectopic	massive	NA	NA
		41888	Arpc4	actin related protein 2/3 complex subunit 4	tarsal fusions and distal loss	misshapen segments		NA	deviation	increased	normal	RNAi Arpc5
		27303	CSN1b	COP9 signalosome subunit 1b	tarsal fusions and morphological defects	misshapen segments		yes	ectopic	increased	normal	RNAi CSN5
		31869	Gli	Gliotactin	tarsal fusions and morphological defects	strong morphological defects		yes	ectopic	increased	reduced	58115 (valium 20)
		28720	Arpc5	Actin-related protein 2/3 complex, subunit 5	tarsal fusions and distal loss	a4-ar fusion		NA	deviation	normal	NA	RNAi Arpc4
		28906	Chmp1	Charged multivesicular body protein 1	tarsal fusions misshapen,distal loss	misshapen segments	aristal branches defects	yes	deviation	normal	NA	33928 ( valium 20)
		28294	Mtch	Mitochondrial carrier homolog 1	tarsal fusions and morphological defects	no defect		no	ectopic	normal	normal	38986 (valium 20)
		28931	mago	mago nashi	tarsal fusions and distal loss	a4-ar fusion, misshapen segments	aristal branches defects	no	reduced	massive	normal	NA
		26714	lola	longitudinals lacking	tarsal fusions and morphological defects	a4-ar fusion		no	reduced	reduced	normal	NA
		29622	Ns1	Nucleostemin orthologue 1	tarsal fusions, misshapen	a4-ar fusion	extra aristal branches	no	reduced	reduced	NA	NA
		27034	ClC-c	Chloride channel-C	tarsal fusions, misshapen	misshapen segments		yes	reduced and global	normal	NA	NA
		28714	tws	twins	tarsal fusions misshapen,distal loss	a4-ar fusion	extra aristal branches	no	reduced and deviation	increased	normal	58053 (valium 20)
		32032	Arp1	Actin-related protein 1	tarsal fusions, misshapen	distal loss		NA	reduced and ectopic	increased	NA	67932 (valium 20)
		29563	trr	trithorax-related	tarsal fusions and distal loss	distal loss		no	reduced and deviation	increased	normal	36916 ( valium 20)
		25970	mxc	multi sex comb	tarsal fusions and distal loss	misshapen segments , distal loss	aristal branches defects	no	reduced	massive	reduced	NA
		26222	Ssrp	Structure specific recognition protein	tarsal fusions and distal loss	misshapen segments		no	reduced	massive	reduced	NA
		29319	Ras85D	Ras oncogene at 85D	tarsal fusions and distal loss	distal loss		no	reduced	acc under basal lamina	reduced	34619 (valium 20)
		28620	dpa	disc proliferation abnormal	tarsal fusions and distal loss	a4-ar fusion		yes	reduced	increased	NA	NA
		28715	Nrx-IV	Neurexin IV	tarsal fusions, misshapen	a4-ar fusion		no	reduced	reduced	NA	NA
		28548	swm	second mitotic wave missing	tarsal fusions, misshapen	a4-ar fusion		no	reduced	reduced	normal	52935 (valium 20)
		25972	Su(var)2-HP2	Su(var)2-HP2	tarsal fusions and distal loss	distal loss		no	reduced	reduced	normal	38255 ( valium 20)
		27725	Pdk1	Phosphoinositide-dependent kinase 1	tarsal fusions and morphological defects	a4-ar fusion	aristal branches defects	no	reduced	normal	normal	34936 (valium 20)
		25841	Pten	Phosphatase and tensin homolog	tarsal fusions, misshapen	a4-ar fusion, segments misshapen		no	reduced	normal	normal	33643 (valium 20)
		28026	Hrs	Hepatocyte growth factor regulated tyrosine kinase substrate	tarsal fusions and distal loss	no defect		yes	reduced	increased	normal	33900 (valium 20)
		26727	rumi	rumi	tarsal fusions and distal loss	no defect		no	normal	reduced	reduced	NA
		27500	Cbl	Cbl proto-oncogene ortholog	tarsal fusions and morphological defects	distal loss		NA	normal	normal	NA	NA
		28329	chico	chico	tarsal fusions misshapen,distal loss	strong morphological defects		yes	normal	normal	NA	36665 ( valium 20)
		28899	Cul-3	Ubiquitin protein ligase binding	tarsal fusions and distal loss	a4-ar fusion, segments misshapen	aristal branches defects	yes	normal	normal	NA	NA
		31928	Med	Medea	tarsal fusions and distal loss	segments misshapen, distal loss		no	normal	normal	normal	NA
		29402	Nmnat	Nicotinamid mononucletodie adenylyltransferas	tarsal fusions and morphological defects	no defect		no	normal	normal	normal	NA
		30485	PNUTS	PNUTS	tarsal fusions and morphological defects	a4-ar fusion, distal loss		no	normal	normal	normal	NA
		36102	tlk	Tousled-like kinase	tarsal fusions and distal loss	a4-ar fusion		no	NA	NA	NA	NA
		27681	Psn	Presenilin	tarsal fusions	a4-ar fusion		no	NA	NA	NA	NA
		55256	Prp3	Precursor RNA processing 3	tarsal fusions	a4-ar fusion		no	NA	NA	NA	55256 ( valium 20)
		27724	nej	nejire	tarsal fusions	distal loss	aristal branches defects	yes	NA	NA	NA	37489 ( valium 20)
		28032	Dl	Delta	tarsal fusions	strong morphological defects		no	NA	NA	NA	NA
		27659	ftz-f1	ftz transcription factor 1	tarsal fusions	misshapen segments		no	NA	NA	NA	NA
		27534	AP-1mu	Adaptor Protein complex 1, µ subunit	tarsal fusions	a4-ar fusion		NA	NA	NA	NA	AP-2mu; AP-1gamma
		28046	mam	mastermind	tarsal fusions	a4-ar fusion		yes	NA	NA	NA	NA
		29580	Rala	Ras-like protein A	tarsal fusions	misshapen segments, distal loss		no	global	acc under basal lamina	reduced	NA
		28955	tsu	tsunagi	tarsal fusions	distal loss	aristal branches defects	yes	global	increased	normal	NA
		31893	wupA	wings up A	tarsal fusions	misshapen segments	extra aristal branches	no	reduced and deviation	reduced	normal	NA
		28732	CSN5	COP9 signalosome subunit 5	tarsal fusions	misshapen segments		yes	deviation	normal	normal	RNAi CSN1b
		28563	Tip60	Tat interactive protein 60kDa	tarsal fusions	misshapen segments		yes	reduced and deviation	normal	normal	NA
		26743	pan	pangolin	tarsal fusions	distal loss		yes	ectopic	acc under basal lamina	normal	NA
		28961	Nipped-B	Nipped-B	tarsal fusions	misshapen segments, distal loss	aristal branches defects	yes	reduced	normal	normal	32406 (valium 20) 36614 ( valium 22)
		27553	Ntf-2r	Nuclear transport factor 2 related	tarsal fusions	distal loss	aristal branches defects	no	global	normal	normal	RNAi Ntf-2
		28713	Ser	Serrate	tarsal fusions	a4-ar fusion		no	reduced	normal	reduced	NA
		26734	SmF	Small ribonucleoprotein particle protein SmF	tarsal fusions	a4-ar fusion	extra aristal branches	yes	reduced and global	normal	reduced	76067 ( valium 20)
		27029	MBD-R2	MBD-R2	tarsal fusions	distal loss	aristal branches defects	no	reduced	massive	reduced	30481 ( valium 10)
		27498	nct	nicastrin	tarsal fusions	a4-ar fusion		no	reduced	massive	reduced	NA
		30495	LSm1	LSm1	tarsal fusions	no defect		yes	reduced	increased	normal	55912 ( valium 20)
		27320	mib1	mind bomb 1	tarsal fusions	a4-ar fusion		no	reduced	increased	reduced	NA
		26283	O-fut1	O-fucosyltransferase 1	tarsal fusions	a4-ar fusion		no	reduced	increased	reduced	NA
		26238	Poxn	Pox neuro	tarsal fusions	no defect		no	reduced	increased	reduced	NA
		27057	woc	without children	tarsal fusions	a4-ar fusion		no	reduced	increased	reduced	NA
		27537	EndoB	Endophilin B	tarsal fusions	a4-ar fusion	extra aristal branches	yes	reduced	reduced	normal	32406 ( valium 20)
		31872	Moe	Moesin	tarsal fusions	missshapen segments		yes	reduced	reduced	normal	33936 ( valium 20)
		28336	shot	short stop	tarsal fusions	strong morphological defects	aristal branches defects	yes	reduced	reduced	reduced	64041 ( valium 20)
		27309	Gdi	GDP dissociation inhibitor	tarsal fusions	missshapen segments		no	reduced	reduced	normal	57502 ( valium 20)
		27049	sbb	scribbler	tarsal fusions	a4-ar fusion		no	reduced	reduced	reduced	NA
		29352	sd	Scalloped	tarsal fusions	a4-ar fusion	aristal branches defects	no	reduced	reduced	normal	55404 ( valium 20)
		27258	usp	ultraspiracle	tarsal fusions	distal loss	extra aristal branches	no	reduced	reduced	reduced	36729 ( valium 20)
		30534	SmD3	Small ribonucleoprotein particle protein SmD3	tarsal fusions	missshapen segments	aristal branches defects	yes	reduced	normal	normal	32370 ( valium 20)
		27533	AP-1gamma	Adaptor Protein complex 1, ? subunit	tarsal fusions	a4-ar fusion		no	reduced	normal	NA	RNAi AP2-mu AP1- mu
		26321	dysf	dysfusion	tarsal fusions	no defect		no	reduced	normal	reduced	NA
		28686	E(Pc)	Enhancer of Polycomb	tarsal fusions	missshapen segments		no	reduced	normal	NA	NA
		28940	Lac	Lachesin	tarsal fusions	no defect	extra aristal branches	no	reduced	normal	normal	38536 ( valium 20)
		27572	msk	moleskin	tarsal fusions	a4-ar fusion		no	global	normal	NA	NA
		27990	nompA	no mechanoreceptor potential A	tarsal fusions	no defect		no	reduced	normal	normal	NA
		26237	Myb	Myb oncogene-like	tarsal fusions	no defect		no	normal	acc under basal lamina	normal	35053 ( valium 20)
		25928	SERCA	Cation transporting P-type ATPase	tarsal fusions	a4-ar fusion		no	normal	increased	NA	44581 ( valium 20)
		25950	Rph	Rabphilin	tarsal fusions	a4-ar fusion, misshapen segments	extra aristal branches	yes	normal	reduced	reduced	NA
		28900	Su(H)	Suppressor of Hairless	tarsal fusions	a4-ar fusion		no	reduced	reduced	reduced	NA
		25957	Uba1	Ubiquitin activating enzyme 1	tarsal fusions	no defect		no	normal	reduced	normal	NA
		29397	Syx5	syntaxin 5	tarsal fusions	distal loss	aristal branches defects	yes	normal	normal	normal	RNAi Syx7
		26209	tap	target of Poxn	tarsal fusions	strong morphological defects	aristal branches defects	yes	normal	normal	normal	NA
		27544	if	inflated	tarsal fusions	a4-ar fusion, misshapen segments, distal loss	extra aristal branches	no	normal	normal	normal	NA
		29528	mtacp1	NADH dehydrogenase (ubiquinone) acyl carrier protein	tarsal fusions	misshapen segments		no	normal	normal	normal	NA
		27490	Rab6	Rab6	tarsal fusions	a4-ar fusion, distal loss	aristal branches defects	no	normal	normal	normal	NA
		29464	Ssl1	suppression of stem loop mutation	tarsal fusions	a4-ar fusion		no	normal	normal	normal	NA
		26290	Vha100-1	Vacuolar H+ ATPase 100kD subunit 1	tarsal fusions	misshapen segments		no	normal	normal	normal	NA
		31938	YL-1	YL-1	tarsal fusions	no defect		no	NA	NA	NA	NA
		28537	tho2	tho2	tarsal fusions	misshapen segments	aristal branches defects	yes	reduced	reduced	reduced	NA
