# Supplementary material for: Dissecting morphogenetic apoptosis through a genetic screen in Drosophila
Source: Life Sci Alliance. 2023 Jul 26;6(10):e202301967. doi: 10.26508/lsa.202301967 (PMC10372408; doi:10.26508/lsa.202301967)
Supplement: Supplementary file 2 [file LSA-2023-01967_TableS2.xlsx]

## Sheet: Feuil1
			Expected genes with no phenotype
			Dcp-1, Skl, rpr, hid, dac, ap, E(Spl), al, dLIM1, nub, bowl, rho
			genes	known function	adult phénotypes observed	fold defects observed	apoptosis phenotypes observed	references
			Hrs	eye, wing	leg joints fusion and other leg defects	normal	accumulated	Vaccari et al 2008 J. Cell Biol.
			lola	apoptosis (ovary) eye	leg joints fusion and other leg defects	reduced	reduced	Zheng and Carthew, 2008 Mech. Dev. Paige et al 2007 Dev. Biol.
			Tip60	apoptosis central nervous system	leg joints fusion	mis-oriented and reduced	normal	Pirooznia, 2012 , Plos One. Saj et al 2010 (screen)
			psn	apoptosis, embryonic nervous system, wing	leg joints fusion	ND	ND	Struhl et Greenwald, 2001 Ye et al, 1999
			Uba1	apoptosis, eye.	leg joints fusion	reduced	reduced	Lee et al ,2008.Developement. Jia et al, 2015 ( in vivo screen)
			pan	cell death retinal dev	leg joints fusion	deviated or ectopic	normal	ahmed , 1998
			AP-1mu	eye	leg joints fusion	ND	ND	Kametaka et al., 2012, J. Cell Sci. 125(3): 634--648; Benhra,2011 Curr Biol
			Rala	eye	leg joints fusion	morphological defects	accumulated	Cho and Fischer, 2012 Small GTPase
			stan	eye	leg joints fusion and other leg defects	morphological defects	normal	Das et al,2002 Dev. Cell.
			AP-2mu	eye, germ line	leg joints fusion and other leg defects	morphological defects	massive	Windler and Bilder,2010 Curr. Biol.
			Cbl	eye, wing, apoptosis	leg joints fusion and other leg defects	normal	normal	Wang et al 2010 Dev. Biol.
			SERCA	follicular cell differentiation	leg joints fusion	normal	accumulated	Jia et al, 2015 Scientific Reports ( screen)
			cdc2 or cdk1	follicular cell differentiation	leg joints fusion and other leg defects	ND	ND	Jia et al, 2015 Scientific Reports ( screen)
			nej	follicular cell differentiation	leg joints fusion	ND	ND	Jia et al, 2015 Scientific Reports ( screen)
			Ssrp	follicular cell differentiation	leg joints fusion and other leg defects	reduced	massive	Jia et al, 2015 Scientific Reports ( screen)
			Pten	follicular cell differentiation/ apoptosis in eye dev	leg joints fusion and other leg defects	reduced	normal	Jia et al, 2015 Scientific Reports ( screen); Huang 1999
			Dl	leg	lethal/leg loint fusion	ND	ND	Rauskolb et al, 1999
			Dll	leg	lethal/leg joint fusion	ND	ND	Cohen et al; 1989 Nature
			Dysf	leg	leg joints fusion	reduced	normal	Cordiba et al, 2014
			ftz-F1	leg	leg joints fusion	ND	ND	Zirin et al ,2013; Rewitz et al, 2010; Djiane et al, 2013
			mib1	leg	leg joints fusion	reduced	accumulated	Le borgne 2005, Plos Biol.
			Moe	leg	leg joints fusion	reduced	reduced	Grubbs et al,2013 ( Screen)
			mys	leg	leg joints fusion and other leg defects	ND	ND	Grubbs et al,2013
			Poxn	leg	leg joints fusion	reduced	accumulated	Awasaki et al, 2001
			Ser	leg	leg joints fusion	reduced	normal	Bishop et al, 1999; Rebay et al, 1991
			Ras 85D	leg/ apoptosis in eyes	leg joints fusion and other leg defects	reduced	accumulated	Galindo et al, 2005; Kandel et al, 2007, Genetics (screen), Cordero,2004
			Sd	leg/ cell death	leg joints fusion	reduced	reduced	Garg et al, 2007; Ferguson et al,2014
			pnt	leg/ cell death	leg joints fusion and other leg defects	reduced	normal	Galindo et al, 2005; Kurada , 1998
			CSN1b	leg/cell death salivary gland	leg joints fusion and other leg defects	ectopic	accumulated	Grubbs et al,2013; CK McPhee and Baehrecke 2013
			Rab6	mechano sensory bristles	leg joints fusion	normal	normal	Purcell et al 1999
			nct	ovary	leg joints fusion	reduced	massive	Hu et al, 2002 Dev. Cell. ; Lopez-Schier and St Johnston 2002 Dev. Cell.
			AP1gamma	sensory organ lineage	leg joints fusion	reduced	normal	Lebras et al, J of Cell Science, 2012 (screen)
			Chmp1	sensory organ lineage	leg joints fusion and other leg defects	deviation	normal	Le Bras et al, 2010 J. Cell. Science (Screen)
			Cul-3	sensory organ lineage	leg joints fusion and other leg defects	normal	normal	Lebras et al, J of Cell Science, 2012 (screen)
			ENdo-B	sensory organ lineage	leg joints fusion	reduced	reduced	Lebras et al, J of Cell Science, 2012 (screen)
			rumi	sensory organ lineage, wing	leg joints fusion and other leg defects	normal	reduced	Acar et al 2008 Cell
			mam	sensory organ lineage, wing eye, neurogenesis	leg joints fusion	ND	ND	Xu et al, 1990 Genes Dev.; Helms et al Dev. Biol. 1999
			Su(H)	sensory organ lineage, wing,leg	leg joints fusion	normal	reduced	Fortini et al 1994 Cell
			O-fut	wing, embryo	leg joints fusion	reduced	accumulated	Sasamura 2003,
			Rab1	external sensory organs	leg joints fusion and other leg defects	morphological defects	normal	Charng 2014
				9 leg
				33 Notch related
				14 cell death
			usp	cell death salivary gland				Berry et al 2007
			Rab1	external sensory organs				Charng et al, 2014 PLOs Biol
			msk	cell death eye dev				Vrailas , moses 2006
			pdK1	apoptosis in embryonic stage				Cho , Chung 2001

## Sheet: validation tableau 
							Litterature		Data from the screen
						genes	known function	references	adult phénotype	fold phenotype	apoptosis phenotype	Notch signalling
			leg function 11			Moe	leg	Grubbs et al, PLoS One, 2013 ( Screen)	tarsal fusion	reduced	reduced	normal
						Poxn	leg	Awasaki et al, Dev Genes Evol. , 2001	tarsal fusion	reduced	increased	reduced
						Dll	leg	Wu nad Cohen Development , 1999	lethal/tarsal fusion	NA	NA	NA
				Notch related genes (33)		Dl	leg	Bishop et al, Development 1999	lethal/tarsal fusion	NA	NA	NA
						Dysf	leg	Cordoba et al, Plos Genetics, 2014	tarsal fusion	reduced	normal	reduced
						ftz-F1	leg	Fortier, Dev Biol 2003; ; Djiane et al, EMBO J. 2013 (Screen)	tarsal fusion	NA	NA	NA
						mib1	leg	Le borgne 2005, Plos Biol.	tarsal fusion	reduced	increased	reduced
						Ser	leg	Bishop et al, Development 1999; Rebay et al, Cell 1991	tarsal fusion	reduced	normal	reduced
						Hrs	eye, wing	Vaccari et al 2008 J. Cell Biol.	tarsal fusion aNA morphological defects	reduced	increased	normal
						AP-1mu	eye	Kametaka et al., 2012, J. Cell Sci. ; Benhra,2011 Curr Biol	tarsal fusion	NA	NA	NA
						Rala	eye	Cho aNA Fischer, 2012 Small GTPase	tarsal fusion	global	increased	NA
						stan	eye	Das et al,2002 Dev. Cell.	tarsal fusion and morphological defects	global	normal	normal
						AP-2mu	eye, germ line	Windler and Bilder,2010 Curr. Biol.	tarsal fusion and morphological defects	global	massive	NA
						SERCA	follicular cell differentiation	Jia et al, 2015 Scientific Reports ( screen)	tarsal fusion	normal	increased	NA
						cdc2 or cdk1	follicular cell differentiation	Jia et al, 2015 Scientific Reports ( screen)	tarsal fusion and morphological defects	NA	NA	NA
						nej	follicular cell differentiation	Jia et al, 2015 Scientific Reports ( screen)	tarsal fusion	NA	NA	NA
						Ssrp	follicular cell differentiation	Jia et al, 2015 Scientific Reports ( screen)	tarsal fusion and morphological defects	reduced	massive	reduced
						Rab6	mechano sensory bristles	Purcell et al, J Cell Biol., 1999	tarsal fusion	normal	normal	normal
						nct	ovary	Hu et al, 2002 Dev. Cell. ; Lopez-Schier and St Johnston 2002 Dev. Cell.	tarsal fusion	reduced	massive	reduced
						AP1gamma	sensory organ lineage	Lebras et al, J of Cell Science, 2012 (screen)	tarsal fusion	reduced	normal	NA
						Chmp1	sensory organ lineage	Le Bras et al, 2010 J. Cell. Science (Screen)	tarsal fusion and morphological defects	deviation	normal	NA
						Cul-3	sensory organ lineage	Lebras et al, J of Cell Science, 2012 (screen)	tarsal fusion and morphological defects	normal	normal	NA
						ENdo-B	sensory organ lineage	Lebras et al, J of Cell Science, 2012 (screen)	tarsal fusion	reduced	reduced	normal
						rumi	sensory organ lineage, wing	Acar et al ,Cell, 2008	tarsal fusion and morphological defects	normal	reduced	reduced
						mam	sensory organ lineage, wing eye, neurogenesis	Schuldt and Brand Dev. Biol. 1999; Wu et al Nat Genet. 2000	tarsal fusion	NA	NA	NA
						Su(H)	sensory organ lineage, wing,leg	Fortini et al 1994 Cell; De celis et al, Development 1998	tarsal fusion	normal	reduced	reduced
						O-fut	wing, embryo	Sasamura et al, Development 2003,	tarsal fusion	reduced	increased	reduced
						Rab1	external sensory organs	Charng et al, PLoS Biol.2014	tarsal fusion and morphological defects	global	normal	normal
		Cell death related (12)				lola	apoptosis (ovary) eye (Notch)	Zheng and Carthew, 2008 Mech. Dev. Paige Bass et al 2007 Dev. Biol.	tarsal fusion and morphological defects	reduced	reduced	normal
						Tip60	apoptosis central nervous system	Pirooznia, 2012 , Plos One. PMC3406101 Saj et al Dev Cell. 2010 (screen)	tarsal fusion	deviation and reduced	normal	normal
						psn	apoptosis, embryonic nervous system, wing	Struhl et Greenwald, PNAS 2001 Ye et al, J Cell Biol. 1999	tarsal fusion	NA	NA	NA
						Uba1	apoptosis, eye.	Wing et al Nat Cell Biol. 2002 ( screen) Jia et al, Scientific Reports 2015 ( in vivo screen)	tarsal fusion	normal	reduced	normal
						Cbl	eye, wing, apoptosis	Wang et al Dev. Biol. 2010	tarsal fusion and morphological defects	normal	normal	NA
						Pten	follicular cell differentiation/ apoptosis in eye dev	Jia et al, 2015 Scientific Reports (RNAi set al development creen); Huang 1999	tarsal fusion and morphological defects	reduced	normal	normal
			Leg Function			Ras 85D	leg/ apoptosis in eyes	Galindo et al, Dev Dyn 2005; Kankel et al genetics, 2007 ( screen) Cordero et al Mech Dev 2004	tarsal fusion and morphological defects	reduced	increased	reduced
						Sd	leg/ cell death	Garg et al, genetics 2007; Ferguson et al,Current Biol. 2014	tarsal fusion	reduced	reduced	normal
						CSN1b	leg/cell death salivary gland	Grubbs et al,2013 ( screen) ; CK McPhee and Baehrecke 2013 ( proteomic screen )	tarsal fusion and morphological defects	ectopic	increased	normal
						pan	cell death retinal dev	ahmed ,Wieschaus Cell 1998	tarsal fusion	ectopic	increased	normal
						usp	cell death metamorphosis / neurons	Cakouros, 2004	tarsal fusion	reduced	reduced	reduced
						pdk1	eye	Cho et al , PNAS 2001: PMC33436	tarsal fusion and morphological defects	reduced	normal	normal

## Sheet: Feuil2
						autres catégories adult defects
			broad	follicular cells	lethal	ND	ND	Rowe et al ,2020 Sci. Rep.
			cdc42	wing	lethal	ND	ND	Baron et al, 2000 Mol. Gen.Genet.
			me 31B	wing margin	lethal	ND	ND	Ren et al, 2018 PLOs One
			Notch	leg, eye, wing, sensory organ lineage etc…	lethal	ND	ND	Bishop et al; 1999 Development
			Nsf-2	embryonic neuroblasts	lethal	ND	ND	Yamakawa et al, 2018 genetics ( screen)
			Rab11	external sensory organs	lethal	ND	ND	Charng et al, 2014 PLOs Biol
			neur	eye, neuroblasts…	strong morphological defects			Lai et al, 2001 Dev. Cell
			mop		strong morphological defects
			ial		strong morphological defects
		14	Rab7		strong morphological defects
			VPS25		strong morphological defects
			AP2-sigma		leg distal loss
			Not1		leg distal loss
			exo84		leg distal loss
			pbl		leg distal loss
			Arpc2		leg segments misshapen
			ogre		leg segments misshapen
			phyl		leg segments misshapen
			exo84		leg segments misshapen
