# Supplementary material for: Dissecting morphogenetic apoptosis through a genetic screen in Drosophila
Source: Life Sci Alliance. 2023 Jul 26;6(10):e202301967. doi: 10.26508/lsa.202301967 (PMC10372408; doi:10.26508/lsa.202301967)
Supplement: Supplementary file 3 [file LSA-2023-01967_TableS3.xlsx]

## Sheet: Feuil1
Genes screened	Off targets			Bloomington #
14-3-3zeta		VALIUM10	P{TRiP.JF02962}attP2	28327
18w		VALIUM10	P{TRiP.HM05241}attP2	30498
2mit		VALIUM10	P{TRiP.HM05039}attP2	28553
5-HT1A		VALIUM10	P{TRiP.JF01852}attP2	25834
5-HT1B		VALIUM10	P{TRiP.JF01851}attP2	25833
5-HT2A		VALIUM10	P{TRiP.JF02157}attP2	31882
5-HT2B		VALIUM10	P{TRiP.JF01913}attP2	25874
5-HT7		VALIUM10	P{TRiP.JF02576}attP2	27273
5PtaseI		VALIUM10	P{TRiP.JF03299}attP2	29620
7B2		VALIUM10	P{TRiP.JF02917}attP2	27989
A2bp1		VALIUM10	P{TRiP.JF02600}attP2	27286
Aats-asn		VALIUM10	P{TRiP.JF02948}attP2	28317
aay		VALIUM10	P{TRiP.HM05064}attP2	28577
ab		VALIUM10	P{TRiP.JF03343}attP2	29407
abd-A		VALIUM10	P{TRiP.JF03167}attP2	28739
Abd-B		VALIUM10	P{TRiP.JF02309}attP2	26746
Abl		VALIUM10	P{TRiP.JF02960}attP2	28325
ac		VALIUM10	P{TRiP.JF03265}attP2	29586
Ac3		VALIUM10	P{TRiP.JF03041}attP2	28626
Ace		VALIUM10	P{TRiP.JF01978}attP2	25958
achi	multiple targets	VALIUM10	P{TRiP.JF02192}attP2	31903
achi	multiple targets	VALIUM10	P{TRiP.JF02406}attP2	29544
acj6		VALIUM10	P{TRiP.JF02497}attP2	29335
Ack		VALIUM10	P{TRiP.JF02729}attP2	27652
Ack-like		VALIUM10	P{TRiP.JF03110}attP2	28694
Acsl		VALIUM10	P{TRiP.JF02811}attP2	27729
Actbeta		VALIUM10	P{TRiP.JF03276}attP2	29597
Actn3		VALIUM10	P{TRiP.JF02279}attP2	26737
Ada		VALIUM10	P{TRiP.JF02040}attP2	26015
Adar		VALIUM10	P{TRiP.JF02942}attP2	28311
Adf1		VALIUM10	P{TRiP.JF03095}attP2	28680
Adh	multiple targets	VALIUM10	P{TRiP.JF03042}attP2	28627
Adhr	multiple targets	VALIUM10	P{TRiP.JF03042}attP2	28627
AdoR		VALIUM10	P{TRiP.JF02687}attP2	27536
Aef1		VALIUM10	P{TRiP.JF02233}attP2	31942
Akap200		VALIUM10	P{TRiP.HM05018}attP2	28532
Akh		VALIUM10	P{TRiP.JF02357}attP2	27031
AkhR		VALIUM10	P{TRiP.JF03256}attP2	29577
al		VALIUM10	P{TRiP.JF02310}attP2	26747
Ald		VALIUM10	P{TRiP.JF02071}attP2	26301
alien		VALIUM10	P{TRiP.HM05119}attP2	28908
Alk		VALIUM10	P{TRiP.JF02668}attP2	27518
alrm		VALIUM10	P{TRiP.JF03039}attP2	28624
amn		VALIUM10	P{TRiP.JF01814}attP2	25797
amon		VALIUM10	P{TRiP.HM05071}attP2	28583
AMPdeam		VALIUM10	P{TRiP.JF01982}attP2	25962
Amph		VALIUM10	P{TRiP.JF02883}attP2	28048
AMPKalpha		VALIUM10	P{TRiP.JF01951}attP2	25931
ana		VALIUM10	P{TRiP.JF02665}attP2	27515
Ank2		VALIUM10	P{TRiP.JF03374}attP2	29438
Antp		VALIUM10	P{TRiP.JF02754}attP2	27675
aop		VALIUM10	P{TRiP.JF02323}attP2	26759
aos		VALIUM10	P{TRiP.JF03020}attP2	28383
Aos1		VALIUM10	P{TRiP.HM05183}attP2	28972
ap		VALIUM10	P{TRiP.JF02311}attP2	26748
AP-1-2beta		VALIUM10	P{TRiP.JF02963}attP2	28328
AP-1gamma		VALIUM10	P{TRiP.JF02684}attP2	27533
AP-1mu		VALIUM10	P{TRiP.JF02685}attP2	27534
AP-2mu		VALIUM10	P{TRiP.JF02875}attP2	28040
AP-2sigma		VALIUM10	P{TRiP.JF02631}attP2	27322
Apc		VALIUM10	P{TRiP.HM05070}attP2	28582
Apc2		VALIUM10	P{TRiP.HM05073}attP2	28585
Aph-4		VALIUM10	P{TRiP.JF03168}attP2	28740
aPKC		VALIUM10	P{TRiP.JF01966}attP2	25946
Aplip1		VALIUM10	P{TRiP.JF02049}attP2	26024
Appl		VALIUM10	P{TRiP.JF02878}attP2	28043
apt		VALIUM10	P{TRiP.JF02134}attP2	26236
ara		VALIUM10	P{TRiP.JF02402}attP2	27060
Arc1		VALIUM10	P{TRiP.JF01974}attP2	25954
Arf102F		VALIUM10	P{TRiP.JF02581}attP2	27268
Arf51F		VALIUM10	P{TRiP.JF02549}attP2	27261
Arf79F		VALIUM10	P{TRiP.JF01809}attP2	29538
Argk		VALIUM10	P{TRiP.JF02699}attP2	31959
ari-1		VALIUM10	P{TRiP.JF03352}attP2	29416
Arl1		VALIUM10	P{TRiP.JF02378}attP2	27052
Arl2		VALIUM10	P{TRiP.JF03267}attP2	29588
Arp1		VALIUM10	P{TRiP.HM05259}attP2	32032
Arp2		VALIUM10	P{TRiP.JF02785}attP2	27705
Arpc2		VALIUM10	P{TRiP.JF02845}attP2	28011
Arpc3A		VALIUM10	P{TRiP.JF02370}attP2	27044
Arpc3B		VALIUM10	P{TRiP.JF02679}attP2	27528
Arpc5		VALIUM10	P{TRiP.JF03147}attP2	28720
ase		VALIUM10	P{TRiP.JF02183}attP2	31895
ash1		VALIUM10	P{TRiP.JF03430}attP2	36130
asp		VALIUM10	P{TRiP.JF03169}attP2	28741
AstA		VALIUM10	P{TRiP.JF01905}attP2	25866
AstA-R1		VALIUM10	P{TRiP.JF02578}attP2	27280
AstA-R2		VALIUM10	P{TRiP.JF01955}attP2	25935
AstC		VALIUM10	P{TRiP.JF01907}attP2	25868
AstC-R1		VALIUM10	P{TRiP.JF02656}attP2	27506
AstC-R2		VALIUM10	P{TRiP.JF01960}attP2	25940
ATbp		VALIUM10	P{TRiP.JF02327}attP2	26763
Atf-2		VALIUM10	P{TRiP.JF02108}attP2	26210
Atf3		VALIUM10	P{TRiP.JF02303}attP2	26741
Atf6		VALIUM10	P{TRiP.JF02109}attP2	26211
Atg1		VALIUM10	P{TRiP.JF02273}attP2	26731
Atg12		VALIUM10	P{TRiP.JF02704}attP2	27552
Atg18		VALIUM10	P{TRiP.JF02898}attP2	28061
Atg2		VALIUM10	P{TRiP.JF02786}attP2	27706
Atg4		VALIUM10	P{TRiP.JF03003}attP2	28367
Atg5		VALIUM10	P{TRiP.JF02703}attP2	27551
Atg6		VALIUM10	P{TRiP.JF02897}attP2	28060
Atg7		VALIUM10	P{TRiP.JF02787}attP2	27707
Atg8a		VALIUM10	P{TRiP.JF02895}attP2	28989
Atg8b		VALIUM10	P{TRiP.JF02706}attP2	27554
Atg9		VALIUM10	P{TRiP.JF02891}attP2	28055
ato		VALIUM10	P{TRiP.JF02089}attP2	26316
Atpalpha		VALIUM10	P{TRiP.JF02910}attP2	28073
ATPsyn-b		VALIUM10	P{TRiP.JF02899}attP2	28062
ATPsyn-beta		VALIUM10	P{TRiP.JF02792}attP2	27712
ATPsyn-beta		VALIUM10	P{TRiP.JF02892}attP2	28056
ATPsyn-gamma		VALIUM10	P{TRiP.JF03150}attP2	28723
aux		VALIUM10	P{TRiP.JF03129}attP2	28509
Awh		VALIUM10	P{TRiP.JF02403}attP2	31772
az2		VALIUM10	P{TRiP.JF02128}attP2	26230
b		VALIUM10	P{TRiP.JF02661}attP2	27511
babo		VALIUM10	P{TRiP.JF01953}attP2	25933
bap		VALIUM10	P{TRiP.JF02404}attP2	27061
Bap170		VALIUM10	P{TRiP.JF02080}attP2	26308
bbx	multiple targets	VALIUM10	P{TRiP.JF02113}attP2	26215
BEAF-32		VALIUM10	P{TRiP.HM05202}attP2	29734
beat-IIa		VALIUM10	P{TRiP.JF02909}attP2	28072
beat-IIIc		VALIUM10	P{TRiP.JF03286}attP2	29607
beat-Vb		VALIUM10	P{TRiP.JF03186}attP2	28758
bel		VALIUM10	P{TRiP.JF02884}attP2	28049
ben		VALIUM10	P{TRiP.JF03148}attP2	28721
Bgb		VALIUM10	P{TRiP.JF02111}attP2	26213
bgm		VALIUM10	P{TRiP.JF03054}attP2	28639
bi		VALIUM10	P{TRiP.JF02976}attP2	28341
bib		VALIUM10	P{TRiP.JF02771}attP2	27691
BicD		VALIUM10	P{TRiP.HM05057}attP2	28571
bif		VALIUM10	P{TRiP.JF03009}attP2	28372
bigmax		VALIUM10	P{TRiP.JF02487}attP2	29325
blw		VALIUM10	P{TRiP.JF02896}attP2	28059
bmm		VALIUM10	P{TRiP.JF01946}attP2	25926
boca		VALIUM10	P{TRiP.JF02863}attP2	28029
bon		VALIUM10	P{TRiP.JF02373}attP2	27047
bowl		VALIUM10	P{TRiP.JF02419}attP2	27074
br		VALIUM10	P{TRiP.JF02585}attP2	27272
Br140		VALIUM10	P{TRiP.JF02427}attP2	27081
brat		VALIUM10	P{TRiP.HM05078}attP2	28590
Bre1		VALIUM10	P{TRiP.JF02853}attP2	28019
Brf		VALIUM10	P{TRiP.JF02482}attP2	29321
brp		VALIUM10	P{TRiP.JF01932}attP2	25891
bs		VALIUM10	P{TRiP.JF02319}attP2	26755
bsh		VALIUM10	P{TRiP.JF02498}attP2	29336
BtbVII		VALIUM10	P{TRiP.HM05123}attP2	28912
btd		VALIUM10	P{TRiP.JF03389}attP2	29453
Bteb2		VALIUM10	P{TRiP.JF02420}attP2	27075
Btk29A		VALIUM10	P{TRiP.JF01797}attP2	25791
btv		VALIUM10	P{TRiP.JF03010}attP2	28373
btz		VALIUM10	P{TRiP.HM05220}attP2	30482
Buffy		VALIUM10	P{TRiP.JF03287}attP2	29608
bun		VALIUM10	P{TRiP.JF02954}attP2	28322
Burs		VALIUM10	P{TRiP.JF02260}attP2	26719
bwa		VALIUM10	P{TRiP.JF03345}attP2	29409
Bx		VALIUM10	P{TRiP.JF03390}attP2	29454
C15		VALIUM10	P{TRiP.JF02824}attP2	27649
Ca-alpha1D		VALIUM10	P{TRiP.JF01848}attP2	25830
Ca-alpha1T		VALIUM10	P{TRiP.JF02150}attP2	26251
Ca-beta		VALIUM10	P{TRiP.JF03254}attP2	29575
Ca-P60A		VALIUM10	P{TRiP.JF01948}attP2	25928
cac		VALIUM10	P{TRiP.JF02572}attP2	27244
Cad74A		VALIUM10	P{TRiP.JF02635}attP2	27485
Cad86C		VALIUM10	P{TRiP.JF02597}attP2	27295
Cad87A		VALIUM10	P{TRiP.JF03143}attP2	28716
Cad88C		VALIUM10	P{TRiP.JF02443}attP2	29303
Cad89D		VALIUM10	P{TRiP.JF02056}attP2	26287
Cad96Ca		VALIUM10	P{TRiP.JF02579}attP2	27266
Cad96Cb		VALIUM10	P{TRiP.JF01881}attP2	25860
Cad99C		VALIUM10	P{TRiP.JF02660}attP2	27510
Cad99C		VALIUM10	P{TRiP.JF02761}attP2	27711
CadN		VALIUM10	P{TRiP.JF02653}attP2	27503
CadN2		VALIUM10	P{TRiP.JF02658}attP2	27508
Caf1-180		VALIUM10	P{TRiP.HM05129}attP2	28918
CalpA		VALIUM10	P{TRiP.JF03391}attP2	29455
CalpB		VALIUM10	P{TRiP.JF01983}attP2	25963
Cals		VALIUM10	P{TRiP.JF01857}attP2	25839
Calx		VALIUM10	P{TRiP.JF02937}attP2	28306
CaMKI		VALIUM10	P{TRiP.JF02268}attP2	26726
CaMKII		VALIUM10	P{TRiP.JF03336}attP2	29401
Camta		VALIUM10	P{TRiP.JF02407}attP2	27062
CanA1		VALIUM10	P{TRiP.JF01871}attP2	25850
CanB		VALIUM10	P{TRiP.JF02616}attP2	27307
CanB2		VALIUM10	P{TRiP.JF02583}attP2	27270
CAP		VALIUM10	P{TRiP.HM05250}attP2	30506
Capa		VALIUM10	P{TRiP.JF02981}attP2	28345
CapaR		VALIUM10	P{TRiP.JF02577}attP2	27275
caps		VALIUM10	P{TRiP.JF02854}attP2	28020
Caps		VALIUM10	P{TRiP.JF03418}attP2	31984
cas		VALIUM10	P{TRiP.JF02083}attP2	26310
Cas		VALIUM10	P{TRiP.JF02972}attP2	28337
CASK		VALIUM10	P{TRiP.JF02710}attP2	27556
Cat		VALIUM10	P{TRiP.JF02173}attP2	31894
cathD		VALIUM10	P{TRiP.HM05189}attP2	28978
cato		VALIUM10	P{TRiP.JF02090}attP2	26317
Cbl		VALIUM10	P{TRiP.JF02650}attP2	27500
Cbp53E		VALIUM10	P{TRiP.JF02933}attP2	28302
CCAP		VALIUM10	P{TRiP.JF03248}attP2	29569
Ccdc56	multiple targets	VALIUM10	P{TRiP.JF02890}attP2	28054
CCHa1-R		VALIUM10	P{TRiP.JF02748}attP2	27669
CCHa2-R		VALIUM10	P{TRiP.JF01876}attP2	25855
CCKLR-17D1		VALIUM10	P{TRiP.JF02644}attP2	27494
CCKLR-17D3		VALIUM10	P{TRiP.JF02968}attP2	28333
cdc2		VALIUM10	P{TRiP.JF03004}attP2	28368
cdc2c		VALIUM10	P{TRiP.HM05163}attP2	28952
Cdc37		VALIUM10	P{TRiP.JF03184}attP2	28756
Cdc42		VALIUM10	P{TRiP.JF02855}attP2	28021
cdi		VALIUM10	P{TRiP.JF03006}attP2	28369
Cdk4		VALIUM10	P{TRiP.JF02795}attP2	27714
Cdk5		VALIUM10	P{TRiP.JF02667}attP2	27517
Cdk5alpha		VALIUM10	P{TRiP.JF02374}attP2	27048
CdsA		VALIUM10	P{TRiP.JF02912}attP2	28075
Ced-12		VALIUM10	P{TRiP.HM05042}attP2	28556
Cenp-C		VALIUM10	P{TRiP.JF02084}attP2	26311
cer		VALIUM10	P{TRiP.JF01914}attP2	25875
cg		VALIUM10	P{TRiP.JF02523}attP2	29359
Cha		VALIUM10	P{TRiP.JF01877}attP2	25856
Chc		VALIUM10	P{TRiP.JF02681}attP2	27530
CheB38a		VALIUM10	P{TRiP.JF02984}attP2	28348
CheB38b		VALIUM10	P{TRiP.JF02848}attP2	28014
CheB42b		VALIUM10	P{TRiP.JF02563}attP2	27255
CheB42c		VALIUM10	P{TRiP.JF02435}attP2	27089
cher		VALIUM10	P{TRiP.JF02077}attP2	26307
CHES-1-like		VALIUM10	P{TRiP.JF02324}attP2	26760
chico		VALIUM10	P{TRiP.JF02964}attP2	28329
chinmo		VALIUM10	P{TRiP.JF02341}attP2	26777
chm		VALIUM10	P{TRiP.JF02348}attP2	27027
Chmp1		VALIUM10	P{TRiP.HM05117}attP2	28906
CHMP2B		VALIUM10	P{TRiP.HM05017}attP2	28531
chn		VALIUM10	P{TRiP.JF02343}attP2	26779
ci		VALIUM10	P{TRiP.JF01715}attP2	28984
cib		VALIUM10	P{TRiP.JF02837}attP2	28003
cic		VALIUM10	P{TRiP.JF02017}attP2	25995
cin	multiple targets	VALIUM10	P{TRiP.HM05160}attP2	28949
Cirl		VALIUM10	P{TRiP.JF02674}attP2	27524
Cka		VALIUM10	P{TRiP.HM05138}attP2	28927
CkIalpha		VALIUM10	P{TRiP.JF01792}attP2	25786
Clamp		VALIUM10	P{TRiP.JF02426}attP2	27080
Clc		VALIUM10	P{TRiP.JF02646}attP2	27496
ClC-b		VALIUM10	P{TRiP.JF01844}attP2	25826
ClC-c		VALIUM10	P{TRiP.JF02360}attP2	27034
clumsy		VALIUM10	P{TRiP.JF02987}attP2	28351
cm		VALIUM10	P{TRiP.JF02594}attP2	27282
cmpy		VALIUM10	P{TRiP.JF03057}attP2	28642
cnc		VALIUM10	P{TRiP.JF02006}attP2	25984
CngA		VALIUM10	P{TRiP.JF02039}attP2	26014
CngB		VALIUM10	P{TRiP.JF02034}attP2	26009
Cngl		VALIUM10	P{TRiP.JF03099}attP2	28684
Cnot4		VALIUM10	P{TRiP.JF03203}attP2	28775
comm		VALIUM10	P{TRiP.JF03018}attP2	28381
Con		VALIUM10	P{TRiP.HM05178}attP2	28967
Cont		VALIUM10	P{TRiP.HM05134}attP2	28923
conv		VALIUM10	P{TRiP.HM05065}attP2	28578
Coop		VALIUM10	P{TRiP.JF02512}attP2	29350
Coq2		VALIUM10	P{TRiP.JF02380}attP2	27054
cora		VALIUM10	P{TRiP.HM05144}attP2	28933
CoVa		VALIUM10	P{TRiP.JF02700}attP2	27548
cpb		VALIUM10	P{TRiP.JF02068}attP2	26298
Cpn		VALIUM10	P{TRiP.JF02156}attP2	31881
cpo		VALIUM10	P{TRiP.JF02996}attP2	28360
CR30267	multiple targets	VALIUM10	P{TRiP.JF02265}attP2	26723
CR31044		VALIUM10	P{TRiP.JF03068}attP2	28653
CR31429	multiple targets	VALIUM10	P{TRiP.JF02048}attP2	26023
CR43257	multiple targets	VALIUM10	P{TRiP.JF02141}attP2	26242
CR43468	multiple targets	VALIUM10	P{TRiP.JF03387}attP2	29451
crb		VALIUM10	P{TRiP.JF02777}attP2	27697
crc		VALIUM10	P{TRiP.JF02007}attP2	25985
CrebA		VALIUM10	P{TRiP.JF02189}attP2	31900
CrebA		VALIUM10	P{TRiP.JF02823}attP2	27648
CrebB		VALIUM10	P{TRiP.JF02494}attP2	29332
CRMP		VALIUM10	P{TRiP.HM05269}attP2	31876
crn		VALIUM10	P{TRiP.HM05215}attP2	29535
croc		VALIUM10	P{TRiP.JF02416}attP2	27071
crp		VALIUM10	P{TRiP.JF02184}attP2	31896
Crtc		VALIUM10	P{TRiP.HM05069}attP2	28886
cry		VALIUM10	P{TRiP.JF01880}attP2	25859
Crz		VALIUM10	P{TRiP.JF02023}attP2	25999
CrzR		VALIUM10	P{TRiP.JF02042}attP2	26017
CSN1b		VALIUM10	P{TRiP.JF02612}attP2	27303
CSN5		VALIUM10	P{TRiP.JF03159}attP2	28732
ct		VALIUM10	P{TRiP.JF03304}attP2	29625
CTPsyn		VALIUM10	P{TRiP.JF02214}attP2	31924
CtsB1		VALIUM10	P{TRiP.HM05090}attP2	28602
Cubn		VALIUM10	P{TRiP.JF03118}attP2	28702
Cul-2		VALIUM10	P{TRiP.HM05237}attP2	30494
Cul-3		VALIUM10	P{TRiP.HM05109}attP2	28899
cup		VALIUM10	P{TRiP.JF02274}attP2	26732
cwo		VALIUM10	P{TRiP.JF02091}attP2	26318
cwo		VALIUM10	P{TRiP.JF02820}attP2	27736
cyc		VALIUM10	P{TRiP.JF02185}attP2	31897
cyc		VALIUM10	P{TRiP.JF03333}attP2	29400
CycA		VALIUM10	P{TRiP.JF02472}attP2	29313
CycD		VALIUM10	P{TRiP.JF02799}attP2	27718
CycE		VALIUM10	P{TRiP.JF02473}attP2	29314
CycG		VALIUM10	P{TRiP.JF02474}attP2	29315
Cyp4g15		VALIUM10	P{TRiP.JF02914}attP2	28077
D		VALIUM10	P{TRiP.JF02115}attP2	26217
d		VALIUM10	P{TRiP.JF02743}attP2	27664
D1		VALIUM10	P{TRiP.JF03031}attP2	28616
d4		VALIUM10	P{TRiP.JF03038}attP2	28623
da		VALIUM10	P{TRiP.JF02092}attP2	26319
da		VALIUM10	P{TRiP.JF02488}attP2	29326
dac		VALIUM10	P{TRiP.JF02322}attP2	26758
Dad		VALIUM10	P{TRiP.JF02133}attP2	26235
dalao		VALIUM10	P{TRiP.JF02116}attP2	26218
dally		VALIUM10	P{TRiP.JF03175}attP2	28747
danr		VALIUM10	P{TRiP.JF03015}attP2	28378
Dap160		VALIUM10	P{TRiP.JF01918}attP2	25879
dar1		VALIUM10	P{TRiP.JF03421}attP2	31987
dare		VALIUM10	P{TRiP.JF03171}attP2	28743
Dat		VALIUM10	P{TRiP.JF02142}attP2	26243
Dbx		VALIUM10	P{TRiP.JF02193}attP2	31904
dco		VALIUM10	P{TRiP.JF02800}attP2	27719
Dcp-1		VALIUM10	P{TRiP.HM05120}attP2	28909
Dcr-1		VALIUM10	P{TRiP.HM05086}attP2	28598
Dcr-2		VALIUM10	P{TRiP.JF02636}attP2	27486
Ddc		VALIUM10	P{TRiP.JF02356}attP2	27030
Ddx1		VALIUM10	P{TRiP.JF02682}attP2	27531
debcl		VALIUM10	P{TRiP.JF02429}attP2	27083
Def		VALIUM10	P{TRiP.HM05201}attP2	29524
defl		VALIUM10	P{TRiP.JF02801}attP2	27720
Dek		VALIUM10	P{TRiP.JF03112}attP2	28696
Dfd		VALIUM10	P{TRiP.JF02315}attP2	26751
Dgk		VALIUM10	P{TRiP.JF03396}attP2	29459
dgrn		VALIUM10	P{TRiP.JF02580}attP2	27267
Dh31-R		VALIUM10	P{TRiP.JF01945}attP2	25925
Dh44		VALIUM10	P{TRiP.JF01822}attP2	25804
Dh44-R1		VALIUM10	P{TRiP.JF03208}attP2	28780
Dh44-R2		VALIUM10	P{TRiP.JF03289}attP2	29610
Dhc64C		VALIUM10	P{TRiP.JF03177}attP2	28749
dia		VALIUM10	P{TRiP.HM05027}attP2	28541
Dif		VALIUM10	P{TRiP.HM05191}attP2	29514
Dif		VALIUM10	P{TRiP.HM05257}attP2	30513
dik		VALIUM10	P{TRiP.HM05116}attP2	28905
dimm		VALIUM10	P{TRiP.JF02093}attP2	26976
Dip2		VALIUM10	P{TRiP.JF02548}attP2	27265
Dip3		VALIUM10	P{TRiP.JF02412}attP2	27067
disco		VALIUM10	P{TRiP.JF03074}attP2	28659
disp		VALIUM10	P{TRiP.JF02550}attP2	27247
dl		VALIUM10	P{TRiP.JF02825}attP2	27650
Dl		VALIUM10	P{TRiP.JF02867}attP2	28032
dlg1		VALIUM10	P{TRiP.JF01365}attP2	25780
Dll		VALIUM10	P{TRiP.JF02499}attP2	29337
dlt		VALIUM10	P{TRiP.JF02601}attP2	27288
dm		VALIUM10	P{TRiP.JF01761}attP2	25783
dm		VALIUM10	P{TRiP.JF01762}attP2	25784
Dmn		VALIUM10	P{TRiP.HM05084}attP2	28596
dmrt93B		VALIUM10	P{TRiP.JF02735}attP2	27657
dmrt99B		VALIUM10	P{TRiP.JF03416}attP2	31982
dnc		VALIUM10	P{TRiP.JF02561}attP2	27250
dnd		VALIUM10	P{TRiP.JF02638}attP2	27488
Doc1		VALIUM10	P{TRiP.JF02222}attP2	31931
Doc3		VALIUM10	P{TRiP.JF02223}attP2	31932
dock		VALIUM10	P{TRiP.JF02810}attP2	27728
dome		VALIUM10	P{TRiP.JF01682}attP2	28983
Dop1R2		VALIUM10	P{TRiP.JF02043}attP2	26018
Dop2R		VALIUM10	P{TRiP.JF02025}attP2	26001
DopEcR		VALIUM10	P{TRiP.JF03415}attP2	31981
Dp		VALIUM10	P{TRiP.JF02519}attP2	30515
dp		VALIUM10	P{TRiP.JF03166}attP2	31966
dpa		VALIUM10	P{TRiP.JF03035}attP2	28620
dpn		VALIUM10	P{TRiP.JF02094}attP2	26320
dpp		VALIUM10	P{TRiP.JF01371}attP2	25782
dpr10		VALIUM10	P{TRiP.JF02920}attP2	27991
dpr12		VALIUM10	P{TRiP.JF03210}attP2	28782
dpr14		VALIUM10	P{TRiP.JF03305}attP2	29626
dpr18		VALIUM10	P{TRiP.JF03283}attP2	29604
dpr20		VALIUM10	P{TRiP.JF02923}attP2	28293
dpr5		VALIUM10	P{TRiP.JF03306}attP2	29627
dpr8		VALIUM10	P{TRiP.JF03172}attP2	28744
DptB		VALIUM10	P{TRiP.HM05186}attP2	28975
Dr		VALIUM10	P{TRiP.JF02122}attP2	26224
Drak		VALIUM10	P{TRiP.JF03385}attP2	29449
Dref		VALIUM10	P{TRiP.JF02232}attP2	31941
Drep-3		VALIUM10	P{TRiP.JF03043}attP2	28628
drk		VALIUM10	P{TRiP.JF02717}attP2	27563
drl		VALIUM10	P{TRiP.JF03281}attP2	29602
Drl-2		VALIUM10	P{TRiP.JF01981}attP2	25961
drosha		VALIUM10	P{TRiP.JF02784}attP2	27704
Drp1		VALIUM10	P{TRiP.JF02762}attP2	27682
ds		VALIUM10	P{TRiP.JF02842}attP2	28008
Dscam1		VALIUM10	P{TRiP.JF03307}attP2	29628
dsf		VALIUM10	P{TRiP.JF02537}attP2	29373
Dsk		VALIUM10	P{TRiP.JF01908}attP2	25869
Dsor1		VALIUM10	P{TRiP.JF03100}attP2	28685
Dsp1		VALIUM10	P{TRiP.JF02732}attP2	31960
dsx		VALIUM10	P{TRiP.JF02256}attP2	26716
dtr		VALIUM10	P{TRiP.JF01830}attP2	25812
dup		VALIUM10	P{TRiP.JF03241}attP2	29562
dve		VALIUM10	P{TRiP.JF02123}attP2	26225
dx		VALIUM10	P{TRiP.JF02367}attP2	27041
Dyb		VALIUM10	P{TRiP.HM05271}attP2	36101
dyn-p25		VALIUM10	P{TRiP.HM05233}attP2	30491
dys		VALIUM10	P{TRiP.JF02095}attP2	26321
e		VALIUM10	P{TRiP.JF03027}attP2	28612
E(Pc)		VALIUM10	P{TRiP.JF03101}attP2	28686
E(spl)m3-HLH		VALIUM10	P{TRiP.JF01999}attP2	25977
E(spl)m4-BFM		VALIUM10	P{TRiP.JF03310}attP2	29378
E(spl)m5-HLH		VALIUM10	P{TRiP.JF02099}attP2	26201
E(spl)m7-HLH		VALIUM10	P{TRiP.JF02489}attP2	29327
E(spl)m8-HLH		VALIUM10	P{TRiP.JF02096}attP2	26322
E(spl)mbeta-HLH		VALIUM10	P{TRiP.JF02100}attP2	26202
E(spl)mdelta-HLH		VALIUM10	P{TRiP.JF02101}attP2	26203
E(spl)mgamma-HLH		VALIUM10	P{TRiP.JF02000}attP2	25978
E(var)3-9		VALIUM10	P{TRiP.JF02240}attP2	31948
E(z)		VALIUM10	P{TRiP.JF02826}attP2	27993
E23		VALIUM10	P{TRiP.JF02151}attP2	26252
E2f		VALIUM10	P{TRiP.JF02718}attP2	27564
E2f2		VALIUM10	P{TRiP.JF02828}attP2	27995
ear		VALIUM10	P{TRiP.JF02905}attP2	28068
eater		VALIUM10	P{TRiP.JF01884}attP2	25863
Eb1		VALIUM10	P{TRiP.HM05093}attP2	28605
ebd1		VALIUM10	P{TRiP.JF02926}attP2	28296
EcR		VALIUM10	P{TRiP.JF02538}attP2	29374
Edc3		VALIUM10	P{TRiP.HM05072}attP2	28584
eEF1delta		VALIUM10	P{TRiP.JF03284}attP2	29605
eff		VALIUM10	P{TRiP.HM05268}attP2	31875
eg		VALIUM10	P{TRiP.JF03308}attP2	29629
Egfr		VALIUM10	P{TRiP.JF01368}attP2	25781
egh		VALIUM10	P{TRiP.JF03102}attP2	28687
egl		VALIUM10	P{TRiP.HM05180}attP2	28969
Eh		VALIUM10	P{TRiP.JF02143}attP2	26244
eIF-1A		VALIUM10	P{TRiP.JF02475}attP2	29316
eIF3-S10		VALIUM10	P{TRiP.JF02719}attP2	27565
Eip63E		VALIUM10	P{TRiP.HM05111}attP2	28901
Eip74EF		VALIUM10	P{TRiP.JF02515}attP2	29353
Eip75B		VALIUM10	P{TRiP.JF02257}attP2	26717
Eip78C		VALIUM10	P{TRiP.JF02258}attP2	26718
elav		VALIUM10	P{TRiP.JF03008}attP2	28371
Elk		VALIUM10	P{TRiP.JF01839}attP2	25821
emc		VALIUM10	P{TRiP.JF02300}attP2	26738
ems		VALIUM10	P{TRiP.JF03153}attP2	28726
en		VALIUM10	P{TRiP.JF02316}attP2	26752
EndoA		VALIUM10	P{TRiP.JF02758}attP2	27679
EndoB		VALIUM10	P{TRiP.JF02688}attP2	27537
Eno		VALIUM10	P{TRiP.JF02070}attP2	26300
enok		VALIUM10	P{TRiP.HM05195}attP2	29518
Epac		VALIUM10	P{TRiP.JF02476}attP2	29317
Eph		VALIUM10	P{TRiP.JF03131}attP2	28511
Ephrin		VALIUM10	P{TRiP.JF02365}attP2	27039
Eps-15		VALIUM10	P{TRiP.JF03257}attP2	29578
epsilonCOP		VALIUM10	P{TRiP.HM05100}attP2	28890
erm		VALIUM10	P{TRiP.JF02342}attP2	26778
ERR		VALIUM10	P{TRiP.JF02431}attP2	27085
esg		VALIUM10	P{TRiP.JF03134}attP2	28514
ETH	multiple targets	VALIUM10	P{TRiP.JF02141}attP2	26242
ETHR		VALIUM10	P{TRiP.JF03211}attP2	28783
Ets96B		VALIUM10	P{TRiP.JF02226}attP2	31935
Ets97D		VALIUM10	P{TRiP.JF01805}attP2	25795
Ets98B		VALIUM10	P{TRiP.JF03116}attP2	28700
eve		VALIUM10	P{TRiP.JF03161}attP2	28734
ex		VALIUM10	P{TRiP.JF03120}attP2	28703
exd		VALIUM10	P{TRiP.JF02500}attP2	29338
exo70		VALIUM10	P{TRiP.JF02876}attP2	28041
exo84		VALIUM10	P{TRiP.JF03139}attP2	28712
exu		VALIUM10	P{TRiP.HM05112}attP2	28902
ey		VALIUM10	P{TRiP.JF02501}attP2	29339
eya		VALIUM10	P{TRiP.JF03160}attP2	28733
eyg		VALIUM10	P{TRiP.JF02124}attP2	26226
Fak		VALIUM10	P{TRiP.JF02484}attP2	29323
fan		VALIUM10	P{TRiP.JF02879}attP2	28044
Fas2		VALIUM10	P{TRiP.JF02918}attP2	28990
fd59A		VALIUM10	P{TRiP.JF02228}attP2	31937
fd68A		VALIUM10	P{TRiP.JF02827}attP2	27994
fd96Cb		VALIUM10	P{TRiP.JF02325}attP2	26761
fdl		VALIUM10	P{TRiP.JF02928}attP2	28298
feo		VALIUM10	P{TRiP.HM05137}attP2	28926
Fer1		VALIUM10	P{TRiP.JF02821}attP2	27737
Fer2		VALIUM10	P{TRiP.JF03113}attP2	28697
Fer3		VALIUM10	P{TRiP.JF01996}attP2	25974
Fili		VALIUM10	P{TRiP.HM05054}attP2	28568
Fit1		VALIUM10	P{TRiP.JF01986}attP2	25966
fj		VALIUM10	P{TRiP.JF02843}attP2	28009
FKBP59		VALIUM10	P{TRiP.JF02985}attP2	28349
fkh		VALIUM10	P{TRiP.JF02417}attP2	27072
flfl		VALIUM10	P{TRiP.JF02802}attP2	31961
fliI		VALIUM10	P{TRiP.JF02720}attP2	27566
Fmr1		VALIUM10	P{TRiP.JF02634}attP2	27484
FMRFa		VALIUM10	P{TRiP.JF01909}attP2	25870
FMRFaR		VALIUM10	P{TRiP.JF01879}attP2	25858
fne		VALIUM10	P{TRiP.JF03212}attP2	28784
fng		VALIUM10	P{TRiP.JF01967}attP2	25947
foxo		VALIUM10	P{TRiP.JF02019}attP2	25997
foxo		VALIUM10	P{TRiP.JF02734}attP2	27656
FoxP		VALIUM10	P{TRiP.JF02338}attP2	26774
Frq1		VALIUM10	P{TRiP.JF02776}attP2	27696
Frq2		VALIUM10	P{TRiP.JF03138}attP2	28711
Fs(2)Ket		VALIUM10	P{TRiP.JF02721}attP2	27567
ft		VALIUM10	P{TRiP.JF03245}attP2	29566
ftz-f1		VALIUM10	P{TRiP.JF02738}attP2	27659
fu2		VALIUM10	P{TRiP.HM05040}attP2	28554
Fur1		VALIUM10	P{TRiP.JF01855}attP2	25837
Fur2		VALIUM10	P{TRiP.JF01979}attP2	25959
fw		VALIUM10	P{TRiP.JF02938}attP2	28307
fwd		VALIUM10	P{TRiP.JF03329}attP2	29396
fwe		VALIUM10	P{TRiP.JF02632}attP2	27323
fz2		VALIUM10	P{TRiP.JF02722}attP2	27568
G9a		VALIUM10	P{TRiP.JF02182}attP2	29541
GABA-B-R1		VALIUM10	P{TRiP.JF02989}attP2	28353
GABA-B-R2		VALIUM10	P{TRiP.JF02779}attP2	27699
GABA-B-R3		VALIUM10	P{TRiP.JF02271}attP2	26729
GABPI		VALIUM10	P{TRiP.JF02349}attP2	27028
Gad1		VALIUM10	P{TRiP.JF02916}attP2	28079
Galphaf		VALIUM10	P{TRiP.JF01950}attP2	25930
Galphao		VALIUM10	P{TRiP.JF02844}attP2	28010
Galphas		VALIUM10	P{TRiP.JF03255}attP2	29576
gammaCop		VALIUM10	P{TRiP.HM05099}attP2	28889
gammaSnap		VALIUM10	P{TRiP.JF03124}attP2	28707
Gapdh2		VALIUM10	P{TRiP.JF02072}attP2	26302
Gbeta5		VALIUM10	P{TRiP.JF02941}attP2	28310
Gbeta76C		VALIUM10	P{TRiP.JF03127}attP2	28507
gce		VALIUM10	P{TRiP.JF02097}attP2	26323
gcm		VALIUM10	P{TRiP.HM05124}attP2	28913
gcm2		VALIUM10	P{TRiP.HM05115}attP2	28904
Gdi		VALIUM10	P{TRiP.JF02617}attP2	27309
gem		VALIUM10	P{TRiP.JF02112}attP2	26214
Ggamma1		VALIUM10	P{TRiP.JF01954}attP2	25934
Ggamma30A		VALIUM10	P{TRiP.JF01952}attP2	25932
gish		VALIUM10	P{TRiP.JF02903}attP2	28066
gl		VALIUM10	P{TRiP.JF02344}attP2	26780
Gl		VALIUM10	P{TRiP.JF02803}attP2	27721
Gli		VALIUM10	P{TRiP.HM05262}attP2	31869
GluRIA		VALIUM10	P{TRiP.JF02671}attP2	27521
GluRIB		VALIUM10	P{TRiP.JF02752}attP2	27673
GluRIIA		VALIUM10	P{TRiP.JF02647}attP2	27497
GluRIIB		VALIUM10	P{TRiP.JF03145}attP2	28718
GluRIIC		VALIUM10	P{TRiP.JF01854}attP2	25836
GluRIID		VALIUM10	P{TRiP.JF02035}attP2	26010
GluRIIE		VALIUM10	P{TRiP.JF01962}attP2	25942
Glut1		VALIUM10	P{TRiP.JF03060}attP2	28645
gol		VALIUM10	P{TRiP.JF03213}attP2	28785
Gprk1		VALIUM10	P{TRiP.JF02990}attP2	28354
Gr59e		VALIUM10	P{TRiP.JF01833}attP2	25815
Grd		VALIUM10	P{TRiP.JF03268}attP2	29589
grh		VALIUM10	P{TRiP.JF02305}attP2	28820
Grip		VALIUM10	P{TRiP.JF02969}attP2	28334
grn		VALIUM10	P{TRiP.JF02736}attP2	27658
grp		VALIUM10	P{TRiP.JF02588}attP2	27277
gsb		VALIUM10	P{TRiP.JF03279}attP2	29600
gsb-n		VALIUM10	P{TRiP.JF02915}attP2	28078
GstS1		VALIUM10	P{TRiP.HM05063}attP2	28885
gt		VALIUM10	P{TRiP.JF02304}attP2	26742
Gyc-89Da		VALIUM10	P{TRiP.HM05246}attP2	30502
Gyc-89Db		VALIUM10	P{TRiP.HM05207}attP2	29529
Gyc76C	multiple targets	VALIUM10	P{TRiP.JF03075}attP2	28660
Gyc88E		VALIUM10	P{TRiP.HM05096}attP2	28608
Gycalpha99B		VALIUM10	P{TRiP.JF03176}attP2	28748
Gycbeta100B		VALIUM10	P{TRiP.JF03214}attP2	28786
H		VALIUM10	P{TRiP.JF02624}attP2	27315
h		VALIUM10	P{TRiP.JF02822}attP2	27738
haf		VALIUM10	P{TRiP.HM05014}attP2	28528
ham		VALIUM10	P{TRiP.JF02270}attP2	26728
Hand		VALIUM10	P{TRiP.HM05188}attP2	28977
hb		VALIUM10	P{TRiP.JF03309}attP2	29630
hbn		VALIUM10	P{TRiP.JF02195}attP2	31906
HDAC4		VALIUM10	P{TRiP.HM05035}attP2	28549
hdc		VALIUM10	P{TRiP.HM05231}attP2	30489
Hdc		VALIUM10	P{TRiP.JF02024}attP2	26000
hec		VALIUM10	P{TRiP.JF03302}attP2	29623
Hem		VALIUM10	P{TRiP.JF03342}attP2	29406
hep		VALIUM10	P{TRiP.JF03137}attP2	28710
heph		VALIUM10	P{TRiP.JF02366}attP2	27040
Her		VALIUM10	P{TRiP.JF02731}attP2	27654
Hey		VALIUM10	P{TRiP.JF02186}attP2	31898
hfw		VALIUM10	P{TRiP.HM05047}attP2	28561
HGTX		VALIUM10	P{TRiP.JF03314}attP2	29382
hh		VALIUM10	P{TRiP.JF01804}attP2	25794
hig		VALIUM10	P{TRiP.JF03013}attP2	28376
His2Av		VALIUM10	P{TRiP.HM05177}attP2	28966
HisCl1		VALIUM10	P{TRiP.JF02847}attP2	28013
hiw		VALIUM10	P{TRiP.JF02866}attP2	28031
Hk		VALIUM10	P{TRiP.JF02965}attP2	28330
hkb		VALIUM10	P{TRiP.JF03410}attP2	31976
Hlc		VALIUM10	P{TRiP.JF02921}attP2	28991
HLH106		VALIUM10	P{TRiP.JF01997}attP2	25975
HLH3B		VALIUM10	P{TRiP.JF02098}attP2	26324
HLH4C		VALIUM10	P{TRiP.JF01998}attP2	25976
HLH54F		VALIUM10	P{TRiP.JF03114}attP2	28698
Hmg-2		VALIUM10	P{TRiP.JF02114}attP2	26216
HmgZ		VALIUM10	P{TRiP.JF02117}attP2	26219
Hn		VALIUM10	P{TRiP.JF02261}attP2	29540
Hnf4		VALIUM10	P{TRiP.JF02539}attP2	29375
hoe2		VALIUM10	P{TRiP.JF03076}attP2	28661
homer		VALIUM10	P{TRiP.JF02584}attP2	27271
hpo		VALIUM10	P{TRiP.JF02740}attP2	27661
Hr38		VALIUM10	P{TRiP.JF02540}attP2	29376
Hr38		VALIUM10	P{TRiP.JF02541}attP2	29377
Hr39		VALIUM10	P{TRiP.JF02432}attP2	27086
Hr4		VALIUM10	P{TRiP.HM05260}attP2	31868
Hr46		VALIUM10	P{TRiP.JF02542}attP2	27253
Hr46		VALIUM10	P{TRiP.JF02543}attP2	27254
Hr78		VALIUM10	P{TRiP.JF03424}attP2	31990
Hr96		VALIUM10	P{TRiP.JF02350}attP2	27992
hrg		VALIUM10	P{TRiP.HM05091}attP2	28603
Hrs		VALIUM10	P{TRiP.JF02860}attP2	28026
Hs3st-A		VALIUM10	P{TRiP.JF03033}attP2	28618
Hsc70-4		VALIUM10	P{TRiP.JF03136}attP2	28709
Hsf		VALIUM10	P{TRiP.JF02415}attP2	27070
Hsp70Ba	multiple targets	VALIUM10	P{TRiP.JF03215}attP2	28787
Hsp70Bb	multiple targets	VALIUM10	P{TRiP.JF03215}attP2	28787
Hsp70Bbb	multiple targets	VALIUM10	P{TRiP.JF03215}attP2	28787
Hsp70Bc	multiple targets	VALIUM10	P{TRiP.JF03215}attP2	28787
hth		VALIUM10	P{TRiP.JF02733}attP2	27655
HtrA2		VALIUM10	P{TRiP.HM05030}attP2	28544
Hug		VALIUM10	P{TRiP.JF03122}attP2	28705
hui		VALIUM10	P{TRiP.JF03187}attP2	28759
ial		VALIUM10	P{TRiP.JF03107}attP2	28691
iav		VALIUM10	P{TRiP.JF01904}attP2	25865
if		VALIUM10	P{TRiP.JF02695}attP2	27544
igl		VALIUM10	P{TRiP.JF03277}attP2	29598
Ih		VALIUM10	P{TRiP.JF03253}attP2	29574
IM10	multiple targets	VALIUM10	P{TRiP.HM05004}attP2	28518
IM10	multiple targets	VALIUM10	P{TRiP.HM05026}attP2	28540
IM2		VALIUM10	P{TRiP.JF03216}attP2	28788
inc		VALIUM10	P{TRiP.JF01930}attP2	25889
ind		VALIUM10	P{TRiP.JF03077}attP2	28662
Inx2		VALIUM10	P{TRiP.JF02446}attP2	29306
Inx3		VALIUM10	P{TRiP.HM05245}attP2	30501
Inx5		VALIUM10	P{TRiP.JF02877}attP2	28042
Inx6		VALIUM10	P{TRiP.JF02168}attP2	31889
Inx7		VALIUM10	P{TRiP.JF02066}attP2	26297
Ipp		VALIUM10	P{TRiP.JF02862}attP2	28028
Ir25a		VALIUM10	P{TRiP.JF01925}attP2	29539
Ir8a		VALIUM10	P{TRiP.JF01831}attP2	25813
Irbp		VALIUM10	P{TRiP.JF03273}attP2	29594
Irk1		VALIUM10	P{TRiP.JF01841}attP2	25823
Irk2		VALIUM10	P{TRiP.JF01838}attP2	25820
Irk3		VALIUM10	P{TRiP.JF02262}attP2	26720
ItgalphaPS4		VALIUM10	P{TRiP.HM05021}attP2	28535
Itgbetanu		VALIUM10	P{TRiP.HM05089}attP2	28601
ITP		VALIUM10	P{TRiP.JF01817}attP2	25799
Itp-r83A		VALIUM10	P{TRiP.JF01957}attP2	25937
jar		VALIUM10	P{TRiP.JF02901}attP2	28064
Jarid2		VALIUM10	P{TRiP.JF02081}attP2	26184
jigr1		VALIUM10	P{TRiP.JF02211}attP2	31921
jing		VALIUM10	P{TRiP.JF02345}attP2	27024
Kap-alpha1		VALIUM10	P{TRiP.JF02673}attP2	27523
Kap-alpha3		VALIUM10	P{TRiP.JF02686}attP2	27535
Kat60		VALIUM10	P{TRiP.JF03012}attP2	28375
kay		VALIUM10	P{TRiP.JF02804}attP2	27722
KCNQ		VALIUM10	P{TRiP.JF02562}attP2	27252
kek2		VALIUM10	P{TRiP.HM05267}attP2	31874
Khc		VALIUM10	P{TRiP.JF01939}attP2	25898
kibra		VALIUM10	P{TRiP.JF03098}attP2	28683
klar		VALIUM10	P{TRiP.JF02944}attP2	28313
klg		VALIUM10	P{TRiP.JF03174}attP2	28746
Klp67A		VALIUM10	P{TRiP.JF02701}attP2	27549
Klp68D		VALIUM10	P{TRiP.JF03346}attP2	29410
klu		VALIUM10	P{TRiP.JF03158}attP2	28731
kn		VALIUM10	P{TRiP.JF02206}attP2	31916
kni		VALIUM10	P{TRiP.JF02544}attP2	27259
KP78a	multiple targets	VALIUM10	P{TRiP.JF02169}attP2	31890
KP78b	multiple targets	VALIUM10	P{TRiP.JF02169}attP2	31890
Kr		VALIUM10	P{TRiP.JF02745}attP2	27666
kra		VALIUM10	P{TRiP.JF02556}attP2	27248
krz		VALIUM10	P{TRiP.HM05200}attP2	29523
Ku80		VALIUM10	P{TRiP.JF02790}attP2	27710
kuk		VALIUM10	P{TRiP.JF03178}attP2	28750
l(1)sc		VALIUM10	P{TRiP.JF02399}attP2	27058
l(2)gd1		VALIUM10	P{TRiP.JF02619}attP2	27311
l(2)tid		VALIUM10	P{TRiP.HM05082}attP2	28594
l(3)mbt		VALIUM10	P{TRiP.JF02913}attP2	28076
lab		VALIUM10	P{TRiP.JF02317}attP2	26753
Lac		VALIUM10	P{TRiP.HM05151}attP2	28940
LanA		VALIUM10	P{TRiP.JF02908}attP2	28071
lap		VALIUM10	P{TRiP.JF02994}attP2	28358
Lap1		VALIUM10	P{TRiP.JF02362}attP2	27036
Lapsyn		VALIUM10	P{TRiP.HM05187}attP2	28976
lark		VALIUM10	P{TRiP.JF02783}attP2	27703
Lasp		VALIUM10	P{TRiP.JF02075}attP2	26305
lat	multiple targets	VALIUM10	P{TRiP.JF01915}attP2	25876
lbe		VALIUM10	P{TRiP.JF03011}attP2	28374
lbk		VALIUM10	P{TRiP.HM05114}attP2	28903
lbm		VALIUM10	P{TRiP.JF02589}attP2	27278
Lcch3		VALIUM10	P{TRiP.JF02159}attP2	32019
lea		VALIUM10	P{TRiP.JF02626}attP2	27317
lft		VALIUM10	P{TRiP.JF03183}attP2	28755
Lgr1		VALIUM10	P{TRiP.JF02659}attP2	27509
Lgr3		VALIUM10	P{TRiP.JF03217}attP2	28789
lid		VALIUM10	P{TRiP.HM05155}attP2	28944
lilli		VALIUM10	P{TRiP.JF02087}attP2	26314
Lim1		VALIUM10	P{TRiP.JF02503}attP2	29341
Lim3		VALIUM10	P{TRiP.JF02125}attP2	26227
LIMK1		VALIUM10	P{TRiP.JF02063}attP2	26294
lin-28		VALIUM10	P{TRiP.JF03243}attP2	29564
lin19		VALIUM10	P{TRiP.HM05197}attP2	29520
Lin29		VALIUM10	P{TRiP.JF02251}attP2	26711
Lip4		VALIUM10	P{TRiP.HM05136}attP2	28925
Liprin-gamma		VALIUM10	P{TRiP.JF02932}attP2	28301
Lis-1		VALIUM10	P{TRiP.JF03078}attP2	28663
Lk		VALIUM10	P{TRiP.JF01816}attP2	25798
Lk6		VALIUM10	P{TRiP.JF02993}attP2	28357
Lkr		VALIUM10	P{TRiP.JF01956}attP2	25936
Lmpt		VALIUM10	P{TRiP.JF03218}attP2	28790
lola		VALIUM10	P{TRiP.JF02254}attP2	26714
loqs		VALIUM10	P{TRiP.HM05174}attP2	28963
lov		VALIUM10	P{TRiP.JF02205}attP2	31915
LpR1		VALIUM10	P{TRiP.JF02551}attP2	27249
Lpt		VALIUM10	P{TRiP.JF02016}attP2	25994
lqf		VALIUM10	P{TRiP.JF02672}attP2	27522
lqfR		VALIUM10	P{TRiP.JF02864}attP2	28987
Lrch		VALIUM10	P{TRiP.HM05264}attP2	31871
Lrr47		VALIUM10	P{TRiP.HM05170}attP2	28959
Lrt		VALIUM10	P{TRiP.HM05103}attP2	28893
LS2		VALIUM10	P{TRiP.JF03339}attP2	29404
LSm-4	multiple targets	VALIUM10	P{TRiP.HM05164}attP2	28953
LSm-4	multiple targets	VALIUM10	P{TRiP.HM05217}attP2	29537
LSm1		VALIUM10	P{TRiP.HM05238}attP2	30495
LSm7		VALIUM10	P{TRiP.HM05240}attP2	30497
Lsp1beta		VALIUM10	P{TRiP.JF02368}attP2	27042
ltd		VALIUM10	P{TRiP.JF02836}attP2	28002
ltl		VALIUM10	P{TRiP.HM05205}attP2	29527
luna		VALIUM10	P{TRiP.JF02430}attP2	27084
lz		VALIUM10	P{TRiP.JF02221}attP2	27985
mAChR		VALIUM10	P{TRiP.JF02725}attP2	27571
maf-S		VALIUM10	P{TRiP.JF02008}attP2	25986
Magi		VALIUM10	P{TRiP.JF01798}attP2	25792
mago		VALIUM10	P{TRiP.HM05142}attP2	28931
mam		VALIUM10	P{TRiP.JF02881}attP2	28046
mamo		VALIUM10	P{TRiP.JF02330}attP2	26766
mats		VALIUM10	P{TRiP.JF03246}attP2	29567
Max		VALIUM10	P{TRiP.JF02490}attP2	29328
MBD-R2		VALIUM10	P{TRiP.HM05219}attP2	30481
MBD-R2		VALIUM10	P{TRiP.JF02351}attP2	27029
mbf1		VALIUM10	P{TRiP.HM05036}attP2	28550
mbl		VALIUM10	P{TRiP.JF03264}attP2	29585
mbt		VALIUM10	P{TRiP.JF03311}attP2	29379
Mdr65		VALIUM10	P{TRiP.JF03079}attP2	28664
me31B		VALIUM10	P{TRiP.HM05052}attP2	28566
Med		VALIUM10	P{TRiP.JF02218}attP2	31928
MED19		VALIUM10	P{TRiP.JF02713}attP2	27559
MED26		VALIUM10	P{TRiP.HM05058}attP2	28572
Mef2		VALIUM10	P{TRiP.JF03115}attP2	28699
Mekk1		VALIUM10	P{TRiP.HM05075}attP2	28587
Mer		VALIUM10	P{TRiP.JF02841}attP2	28007
MESK2		VALIUM10	P{TRiP.JF03312}attP2	29380
Met		VALIUM10	P{TRiP.JF02103}attP2	26205
mew		VALIUM10	P{TRiP.JF02694}attP2	27543
Mfap1		VALIUM10	P{TRiP.HM05216}attP2	29536
mgl		VALIUM10	P{TRiP.JF02485}attP2	29324
mGluR		VALIUM10	P{TRiP.JF01958}attP2	25938
Mhc		VALIUM10	P{TRiP.JF02069}attP2	26299
mib1		VALIUM10	P{TRiP.JF02629}attP2	27320
MICAL-like		VALIUM10	P{TRiP.HM05083}attP2	28595
milt		VALIUM10	P{TRiP.JF03022}attP2	28385
Mio		VALIUM10	P{TRiP.JF02400}attP2	27059
Mip		VALIUM10	P{TRiP.JF02145}attP2	26246
miple		VALIUM10	P{TRiP.JF02904}attP2	28067
Miro		VALIUM10	P{TRiP.JF02775}attP2	27695
mirr		VALIUM10	P{TRiP.JF02196}attP2	31907
Mlc1		VALIUM10	P{TRiP.JF02698}attP2	27547
mld		VALIUM10	P{TRiP.JF02244}attP2	31952
Mlp60A		VALIUM10	P{TRiP.JF03313}attP2	29381
mnb		VALIUM10	P{TRiP.HM05098}attP2	28888
Mnt		VALIUM10	P{TRiP.JF02491}attP2	29329
mod		VALIUM10	P{TRiP.JF02945}attP2	28314
Moe		VALIUM10	P{TRiP.HM05265}attP2	31872
mol		VALIUM10	P{TRiP.JF03365}attP2	29429
mop		VALIUM10	P{TRiP.HM05008}attP2	28522
mp		VALIUM10	P{TRiP.JF02929}attP2	28299
Mpk2		VALIUM10	P{TRiP.JF02625}attP2	27316
mri		VALIUM10	P{TRiP.JF01921}attP2	25881
Mrtf		VALIUM10	P{TRiP.JF02220}attP2	31930
Ms		VALIUM10	P{TRiP.JF02144}attP2	26245
msk		VALIUM10	P{TRiP.JF02727}attP2	27572
msn		VALIUM10	P{TRiP.JF03219}attP2	28791
mspo		VALIUM10	P{TRiP.JF03397}attP2	29460
MsR1		VALIUM10	P{TRiP.JF02680}attP2	27529
MsR2		VALIUM10	P{TRiP.JF01850}attP2	25832
mst		VALIUM10	P{TRiP.JF03280}attP2	29601
MstProx		VALIUM10	P{TRiP.HM05012}attP2	28526
mtacp1		VALIUM10	P{TRiP.HM05206}attP2	29528
Mtch		VALIUM10	P{TRiP.JF02924}attP2	28294
mth		VALIUM10	P{TRiP.JF02645}attP2	27495
mthl15		VALIUM10	P{TRiP.JF02851}attP2	28017
Mtk		VALIUM10	P{TRiP.HM05032}attP2	28546
Mtl		VALIUM10	P{TRiP.JF03037}attP2	28622
mts		VALIUM10	P{TRiP.JF02805}attP2	27723
mtTFB1	multiple targets	VALIUM10	P{TRiP.JF02890}attP2	28054
mtTFB2		VALIUM10	P{TRiP.JF02381}attP2	27055
mud		VALIUM10	P{TRiP.JF02911}attP2	28074
mxc		VALIUM10	P{TRiP.JF01992}attP2	25970
Myb		VALIUM10	P{TRiP.JF02135}attP2	26237
mys		VALIUM10	P{TRiP.JF02819}attP2	27735
N		VALIUM10	P{TRiP.JF01637}attP2	28981
N		VALIUM10	P{TRiP.JF02959}attP2	27988
n-syb		VALIUM10	P{TRiP.JF03417}attP2	31983
na		VALIUM10	P{TRiP.JF01826}attP2	25808
Nach		VALIUM10	P{TRiP.JF02566}attP2	27262
nAChRalpha1		VALIUM10	P{TRiP.JF03103}attP2	28688
nAChRalpha2		VALIUM10	P{TRiP.JF02643}attP2	27493
nAChRalpha3		VALIUM10	P{TRiP.JF02750}attP2	27671
nAChRalpha4		VALIUM10	P{TRiP.JF03419}attP2	31985
nAChRalpha5		VALIUM10	P{TRiP.JF01963}attP2	25943
nAChRalpha6		VALIUM10	P{TRiP.JF01853}attP2	25835
nAChRalpha7		VALIUM10	P{TRiP.JF02570}attP2	27251
nAChRbeta1		VALIUM10	P{TRiP.JF02158}attP2	31883
nAChRbeta2		VALIUM10	P{TRiP.JF02873}attP2	28038
nAChRbeta3		VALIUM10	P{TRiP.JF01947}attP2	25927
NaCP60E		VALIUM10	P{TRiP.JF02037}attP2	26012
NAT1		VALIUM10	P{TRiP.JF02611}attP2	27302
nau		VALIUM10	P{TRiP.JF02187}attP2	31899
Nca		VALIUM10	P{TRiP.JF03398}attP2	29461
Ncc69		VALIUM10	P{TRiP.JF03097}attP2	28682
Nckx30C		VALIUM10	P{TRiP.JF02574}attP2	27246
nct		VALIUM10	P{TRiP.JF02648}attP2	27498
ND23		VALIUM10	P{TRiP.HM05229}attP2	30487
ND42		VALIUM10	P{TRiP.HM05104}attP2	28894
ND75		VALIUM10	P{TRiP.JF02791}attP2	27739
NDUFA8		VALIUM10	P{TRiP.HM05244}attP2	42487
neb		VALIUM10	P{TRiP.HM05107}attP2	28897
nej		VALIUM10	P{TRiP.JF02806}attP2	27724
Nek2		VALIUM10	P{TRiP.HM05088}attP2	28600
nerfin-1		VALIUM10	P{TRiP.JF02956}attP2	28324
nerfin-2		VALIUM10	P{TRiP.HM05037}attP2	28551
net		VALIUM10	P{TRiP.JF02102}attP2	26204
NetB		VALIUM10	P{TRiP.JF01882}attP2	25861
neur	multiple targets	VALIUM10	P{TRiP.JF02048}attP2	26023
Nf-YA		VALIUM10	P{TRiP.JF02013}attP2	25991
Nf1		VALIUM10	P{TRiP.JF01866}attP2	25845
NfI		VALIUM10	P{TRiP.JF02219}attP2	31929
Nhe1		VALIUM10	P{TRiP.HM05077}attP2	28589
NimC1		VALIUM10	P{TRiP.JF01793}attP2	25787
NimC2		VALIUM10	P{TRiP.JF01980}attP2	25960
ninaC		VALIUM10	P{TRiP.JF02773}attP2	27693
Nipped-B		VALIUM10	P{TRiP.HM05172}attP2	28961
NK7.1		VALIUM10	P{TRiP.JF02197}attP2	31908
Nlg2		VALIUM10	P{TRiP.JF02966}attP2	28331
Nmda1		VALIUM10	P{TRiP.JF02997}attP2	28361
Nmdar1		VALIUM10	P{TRiP.JF01961}attP2	25941
Nmdar2		VALIUM10	P{TRiP.JF02044}attP2	26019
Nmnat		VALIUM10	P{TRiP.JF03337}attP2	29402
nmo		VALIUM10	P{TRiP.JF01799}attP2	25793
noc		VALIUM10	P{TRiP.JF02534}attP2	29370
nocte		VALIUM10	P{TRiP.HM05105}attP2	28895
nompA		VALIUM10	P{TRiP.JF02919}attP2	27990
nompB		VALIUM10	P{TRiP.JF03080}attP2	28665
nos		VALIUM10	P{TRiP.JF02931}attP2	28300
Nos		VALIUM10	P{TRiP.JF03220}attP2	28792
not		VALIUM10	P{TRiP.JF03152}attP2	28725
Not1		VALIUM10	P{TRiP.JF03096}attP2	28681
NPF		VALIUM10	P{TRiP.JF02555}attP2	27237
NPFR		VALIUM10	P{TRiP.JF01959}attP2	25939
Nplp1		VALIUM10	P{TRiP.JF01911}attP2	25872
Nplp2		VALIUM10	P{TRiP.JF03366}attP2	29430
Nplp3		VALIUM10	P{TRiP.JF03188}attP2	28760
Nplp4		VALIUM10	P{TRiP.JF03221}attP2	28793
Nrg		VALIUM10	P{TRiP.JF03151}attP2	28724
Nrt		VALIUM10	P{TRiP.JF03170}attP2	28742
nrv2		VALIUM10	P{TRiP.JF03081}attP2	28666
nrv3		VALIUM10	P{TRiP.JF03367}attP2	29431
Nrx-1		VALIUM10	P{TRiP.JF02652}attP2	27502
Nrx-IV		VALIUM10	P{TRiP.JF03142}attP2	28715
Ns1		VALIUM10	P{TRiP.JF03301}attP2	29622
Nsf2		VALIUM10	P{TRiP.JF02765}attP2	27685
Ntf-2		VALIUM10	P{TRiP.JF03048}attP2	28633
Ntf-2r		VALIUM10	P{TRiP.JF02705}attP2	27553
NtR		VALIUM10	P{TRiP.JF02872}attP2	28037
nub		VALIUM10	P{TRiP.JF02973}attP2	28338
nuf		VALIUM10	P{TRiP.JF02728}attP2	27573
Nup153		VALIUM10	P{TRiP.HM05248}attP2	30504
Nup75		VALIUM10	P{TRiP.JF02946}attP2	28315
Nup98-96		VALIUM10	P{TRiP.HM05048}attP2	28562
nvy		VALIUM10	P{TRiP.JF03349}attP2	29413
nwk		VALIUM10	P{TRiP.JF02793}attP2	27713
O-fut1		VALIUM10	P{TRiP.JF02052}attP2	26283
Oaz		VALIUM10	P{TRiP.JF01943}attP2	25923
Obp19d		VALIUM10	P{TRiP.JF03368}attP2	29432
Obp44a		VALIUM10	P{TRiP.JF03222}attP2	28794
oc		VALIUM10	P{TRiP.JF02504}attP2	29342
Oct-TyrR		VALIUM10	P{TRiP.JF02967}attP2	28332
odd		VALIUM10	P{TRiP.JF02925}attP2	28295
OdsH		VALIUM10	P{TRiP.JF02198}attP2	31909
ogre		VALIUM10	P{TRiP.JF02595}attP2	27283
olf413		VALIUM10	P{TRiP.JF02439}attP2	29547
Oli		VALIUM10	P{TRiP.JF02001}attP2	25979
onecut		VALIUM10	P{TRiP.JF02505}attP2	29343
Optix		VALIUM10	P{TRiP.JF02199}attP2	31910
or		VALIUM10	P{TRiP.JF02983}attP2	28347
Or19a	multiple targets	VALIUM10	P{TRiP.JF02171}attP2	31892
Or19b	multiple targets	VALIUM10	P{TRiP.JF02171}attP2	31892
Or23a		VALIUM10	P{TRiP.JF02885}attP2	28050
Or2a		VALIUM10	P{TRiP.JF02442}attP2	29302
Or43a		VALIUM10	P{TRiP.JF02064}attP2	26295
Or47b		VALIUM10	P{TRiP.JF02586}attP2	27274
Or65a		VALIUM10	P{TRiP.JF02763}attP2	27683
Or65b		VALIUM10	P{TRiP.JF02602}attP2	27289
Or65c		VALIUM10	P{TRiP.JF03263}attP2	29584
Or83c		VALIUM10	P{TRiP.JF02587}attP2	27276
Or88a		VALIUM10	P{TRiP.JF02364}attP2	27038
orb		VALIUM10	P{TRiP.JF01864}attP2	25843
orb2		VALIUM10	P{TRiP.JF02376}attP2	27050
Ork1		VALIUM10	P{TRiP.JF01926}attP2	25885
ort		VALIUM10	P{TRiP.JF01842}attP2	25824
os		VALIUM10	P{TRiP.JF03149}attP2	28722
osk		VALIUM10	P{TRiP.JF01865}attP2	25844
otk		VALIUM10	P{TRiP.JF01796}attP2	25790
p38b		VALIUM10	P{TRiP.JF03341}attP2	29405
p53		VALIUM10	P{TRiP.JF02513}attP2	29351
pAbp		VALIUM10	P{TRiP.JF03104}attP2	28821
pad		VALIUM10	P{TRiP.JF02235}attP2	31944
Pak		VALIUM10	P{TRiP.HM05156}attP2	28945
pan		VALIUM10	P{TRiP.JF02306}attP2	26743
pasha		VALIUM10	P{TRiP.JF02062}attP2	26293
Pask		VALIUM10	P{TRiP.JF03260}attP2	29581
Patj		VALIUM10	P{TRiP.JF02051}attP2	26282
Pax		VALIUM10	P{TRiP.JF03111}attP2	28695
pb		VALIUM10	P{TRiP.JF03274}attP2	29595
pbl		VALIUM10	P{TRiP.JF02979}attP2	28343
pcx		VALIUM10	P{TRiP.HM05038}attP2	28552
Pde1c		VALIUM10	P{TRiP.JF03155}attP2	28728
Pde6		VALIUM10	P{TRiP.JF01846}attP2	25828
Pdf		VALIUM10	P{TRiP.JF01820}attP2	25802
Pdi		VALIUM10	P{TRiP.JF02874}attP2	28039
Pdk		VALIUM10	P{TRiP.JF03050}attP2	28635
Pdk1		VALIUM10	P{TRiP.JF02807}attP2	27725
pdm2		VALIUM10	P{TRiP.JF02405}attP2	29543
pdm3		VALIUM10	P{TRiP.JF02312}attP2	26749
Pdp1		VALIUM10	P{TRiP.JF02110}attP2	26212
Pdsw		VALIUM10	P{TRiP.JF03271}attP2	29592
PDZ-GEF		VALIUM10	P{TRiP.HM05139}attP2	28928
peb		VALIUM10	P{TRiP.JF03162}attP2	28735
Pen		VALIUM10	P{TRiP.JF02772}attP2	27692
pen-2		VALIUM10	P{TRiP.JF02608}attP2	27298
Pex1		VALIUM10	P{TRiP.HM05190}attP2	28979
pfk		VALIUM10	P{TRiP.JF02204}attP2	31914
Pgk		VALIUM10	P{TRiP.JF02889}attP2	28053
Pglym78		VALIUM10	P{TRiP.JF02073}attP2	26303
PHGPx		VALIUM10	P{TRiP.JF01988}attP2	25968
phr		VALIUM10	P{TRiP.JF02755}attP2	27676
phyl		VALIUM10	P{TRiP.JF03369}attP2	29433
Pi3K92E		VALIUM10	P{TRiP.JF02770}attP2	27690
Picot		VALIUM10	P{TRiP.JF01940}attP2	25920
Pis		VALIUM10	P{TRiP.JF03315}attP2	29383
PK1-R		VALIUM10	P{TRiP.JF02690}attP2	27539
Pk17E		VALIUM10	P{TRiP.JF03185}attP2	28757
PK2-R1		VALIUM10	P{TRiP.JF03303}attP2	29624
PK2-R2		VALIUM10	P{TRiP.JF03209}attP2	28781
Pka-C3		VALIUM10	P{TRiP.JF02723}attP2	27569
Pka-R1		VALIUM10	P{TRiP.JF02605}attP2	27308
Pka-R1		VALIUM10	P{TRiP.JF02788}attP2	27708
Pka-R2		VALIUM10	P{TRiP.JF02759}attP2	27680
Pkc53E		VALIUM10	P{TRiP.JF02641}attP2	27491
Pkc98E		VALIUM10	P{TRiP.JF02470}attP2	29311
Pkcdelta		VALIUM10	P{TRiP.JF02991}attP2	28355
PKD		VALIUM10	P{TRiP.JF03144}attP2	28717
Pkg21D		VALIUM10	P{TRiP.JF02766}attP2	27686
Pkn		VALIUM10	P{TRiP.JF02970}attP2	28335
ple		VALIUM10	P{TRiP.JF01813}attP2	25796
plexA		VALIUM10	P{TRiP.HM05221}attP2	30483
plexB		VALIUM10	P{TRiP.HM05122}attP2	28911
pncr002:3R		VALIUM10	P{TRiP.HM05147}attP2	28936
pncr003:2L		VALIUM10	P{TRiP.HM05168}attP2	28957
pncr004:X		VALIUM10	P{TRiP.HM05033}attP2	28547
pncr008:3L		VALIUM10	P{TRiP.HM05204}attP2	29526
pncr011:3L		VALIUM10	P{TRiP.HM05181}attP2	28970
pncr013:4		VALIUM10	P{TRiP.HM05079}attP2	28591
pncr015:3L		VALIUM10	P{TRiP.HM05152}attP2	28941
pncr016:2R		VALIUM10	P{TRiP.HM05253}attP2	30509
pncr017:3R		VALIUM10	P{TRiP.HM05081}attP2	28593
pnr		VALIUM10	P{TRiP.HM05146}attP2	28935
pnt		VALIUM10	P{TRiP.JF02227}attP2	31936
PNUTS		VALIUM10	P{TRiP.HM05223}attP2	30485
Pop2		VALIUM10	P{TRiP.HM05235}attP2	30492
porin		VALIUM10	P{TRiP.JF03251}attP2	29572
Porin2		VALIUM10	P{TRiP.JF01927}attP2	25886
Poxm		VALIUM10	P{TRiP.JF02321}attP2	26757
Poxn		VALIUM10	P{TRiP.JF02136}attP2	26238
Pp2A-29B		VALIUM10	P{TRiP.JF03316}attP2	29384
PP2A-B'		VALIUM10	P{TRiP.HM05256}attP2	30512
Pp2B-14D		VALIUM10	P{TRiP.JF01949}attP2	25929
Pp4-19C		VALIUM10	P{TRiP.JF02808}attP2	27726
Ppcs		VALIUM10	P{TRiP.JF03206}attP2	28778
Pph13		VALIUM10	P{TRiP.JF02200}attP2	31911
ppk		VALIUM10	P{TRiP.JF03250}attP2	29571
ppk10		VALIUM10	P{TRiP.JF02565}attP2	27256
ppk11		VALIUM10	P{TRiP.JF02152}attP2	26253
ppk12		VALIUM10	P{TRiP.JF02027}attP2	27092
ppk13		VALIUM10	P{TRiP.JF01835}attP2	25817
ppk14		VALIUM10	P{TRiP.JF02438}attP2	27091
ppk15		VALIUM10	P{TRiP.JF02846}attP2	28012
ppk16		VALIUM10	P{TRiP.JF01931}attP2	25890
ppk18		VALIUM10	P{TRiP.JF01923}attP2	25883
ppk18		VALIUM10	P{TRiP.JF02559}attP2	27240
ppk19		VALIUM10	P{TRiP.JF01928}attP2	25887
ppk20		VALIUM10	P{TRiP.JF01938}attP2	25897
ppk21		VALIUM10	P{TRiP.JF01870}attP2	25849
ppk22		VALIUM10	P{TRiP.JF03123}attP2	28706
ppk23		VALIUM10	P{TRiP.JF02986}attP2	28350
ppk24		VALIUM10	P{TRiP.JF02031}attP2	26006
ppk25		VALIUM10	P{TRiP.JF02434}attP2	27088
ppk26		VALIUM10	P{TRiP.JF01843}attP2	25825
ppk27		VALIUM10	P{TRiP.JF02558}attP2	27239
ppk28		VALIUM10	P{TRiP.JF02153}attP2	31878
ppk29		VALIUM10	P{TRiP.JF02569}attP2	27241
ppk30		VALIUM10	P{TRiP.JF01828}attP2	25810
ppk31		VALIUM20	P{TRiP.HMS02727}attP40	44013
ppk5		VALIUM10	P{TRiP.JF01834}attP2	25816
ppk6		VALIUM10	P{TRiP.JF01919}attP2	25880
ppk7		VALIUM10	P{TRiP.JF01942}attP2	25922
ppk8		VALIUM10	P{TRiP.JF01832}attP2	25814
ppk9		VALIUM10	P{TRiP.JF01933}attP2	25892
ppl		VALIUM20	P{TRiP.HMC03333}attP40	51778
PPP4R2r		VALIUM10	P{TRiP.JF02065}attP2	26296
Ppt1		VALIUM10	P{TRiP.JF01972}attP2	25952
Ppt2		VALIUM10	P{TRiP.JF02998}attP2	28362
Proc		VALIUM10	P{TRiP.JF03249}attP2	29570
Proc-R		VALIUM10	P{TRiP.JF03350}attP2	29414
pros		VALIUM20	P{TRiP.HMJ02107}attP40	42538
Prosalpha1	multiple targets	VALIUM10	P{TRiP.JF02711}attP2	27557
Prosap		VALIUM10	P{TRiP.JF02596}attP2	27284
Prp3		VALIUM20	P{TRiP.HMC03943}attP40	55256
ps		VALIUM10	P{TRiP.JF02666}attP2	27516
Psn		VALIUM10	P{TRiP.JF02760}attP2	27681
psq		VALIUM10	P{TRiP.JF03109}attP2	28693
ptc		VALIUM10	P{TRiP.JF03223}attP2	28795
Pten		VALIUM10	P{TRiP.JF01859}attP2	25841
Ptp69D		VALIUM10	P{TRiP.JF03399}attP2	29462
Ptp99A		VALIUM10	P{TRiP.JF01858}attP2	25840
Ptr		VALIUM10	P{TRiP.HM05184}attP2	28973
pUf68		VALIUM10	P{TRiP.JF01971}attP2	25951
pum		VALIUM10	P{TRiP.JF02267}attP2	26725
put		VALIUM10	P{TRiP.JF02664}attP2	27514
Pxt		VALIUM10	P{TRiP.HM05145}attP2	28934
pyd		VALIUM10	P{TRiP.HM05131}attP2	28920
qtc		VALIUM10	P{TRiP.JF03082}attP2	28667
R		VALIUM10	P{TRiP.JF03370}attP2	29434
Rab1		VALIUM10	P{TRiP.JF02609}attP2	27299
Rab10		VALIUM10	P{TRiP.JF02058}attP2	26289
Rab11		VALIUM10	P{TRiP.JF02812}attP2	27730
Rab14		VALIUM10	P{TRiP.JF03135}attP2	28708
Rab18		VALIUM10	P{TRiP.JF02744}attP2	27665
Rab2		VALIUM10	P{TRiP.JF03117}attP2	28701
Rab21		VALIUM10	P{TRiP.JF03338}attP2	29403
Rab23		VALIUM10	P{TRiP.JF02859}attP2	28025
Rab27		VALIUM10	P{TRiP.JF02165}attP2	31887
Rab3-GEF		VALIUM10	P{TRiP.HM05165}attP2	28954
Rab35		VALIUM10	P{TRiP.JF02978}attP2	28342
Rab39		VALIUM10	P{TRiP.JF01973}attP2	25953
Rab40		VALIUM10	P{TRiP.JF03258}attP2	29579
Rab5		VALIUM10	P{TRiP.JF03335}attP2	30518
Rab6		VALIUM10	P{TRiP.JF02640}attP2	27490
Rab7		VALIUM10	P{TRiP.JF02377}attP2	27051
Rab8		VALIUM10	P{TRiP.JF02669}attP2	27519
Rabex-5		VALIUM10	P{TRiP.JF02521}attP2	29357
RabX1		VALIUM10	P{TRiP.JF02868}attP2	28033
RabX4		VALIUM10	P{TRiP.JF03121}attP2	28704
RabX5		VALIUM10	P{TRiP.JF02880}attP2	28045
RabX6		VALIUM10	P{TRiP.JF02050}attP2	26281
Rac1		VALIUM10	P{TRiP.JF02813}attP2	28985
Rala		VALIUM10	P{TRiP.JF03259}attP2	29580
Ran-like		VALIUM10	P{TRiP.JF02662}attP2	27512
RanGAP		VALIUM10	P{TRiP.JF03244}attP2	29565
Rap2l		VALIUM10	P{TRiP.JF03247}attP2	29568
raps		VALIUM10	P{TRiP.JF02450}attP2	29310
Ras64B		VALIUM10	P{TRiP.JF02477}attP2	29318
Ras85D		VALIUM10	P{TRiP.JF02478}attP2	29319
rasp		VALIUM10	P{TRiP.HM05132}attP2	28921
Rassf		VALIUM10	P{TRiP.JF02742}attP2	27663
RASSF8		VALIUM10	P{TRiP.JF02955}attP2	28323
rb		VALIUM10	P{TRiP.JF03083}attP2	28668
Rbp		VALIUM10	P{TRiP.JF02471}attP2	29312
Rbp9		VALIUM10	P{TRiP.JF03084}attP2	28669
rdgA		VALIUM10	P{TRiP.JF03371}attP2	29435
rdgB		VALIUM10	P{TRiP.JF03224}attP2	28796
Rel		VALIUM10	P{TRiP.HM05154}attP2	28943
Rep		VALIUM10	P{TRiP.JF02882}attP2	28047
repo		VALIUM10	P{TRiP.JF02974}attP2	28339
Ret		VALIUM10	P{TRiP.JF01968}attP2	25948
retn		VALIUM10	P{TRiP.JF02082}attP2	26309
Rfabg		VALIUM10	P{TRiP.HM05157}attP2	28946
Rfx		VALIUM10	P{TRiP.JF02518}attP2	29355
Rgl		VALIUM10	P{TRiP.HM05149}attP2	28938
rgr		VALIUM10	P{TRiP.JF02216}attP2	31926
rhea		VALIUM10	P{TRiP.HM05161}attP2	28950
rho		VALIUM10	P{TRiP.JF03106}attP2	28690
Rho1		VALIUM10	P{TRiP.JF02809}attP2	27727
Ric		VALIUM10	P{TRiP.JF02670}attP2	27520
ric8a		VALIUM10	P{TRiP.HM05121}attP2	28910
Rim		VALIUM10	P{TRiP.JF02610}attP2	27300
rk		VALIUM10	P{TRiP.JF02678}attP2	31958
RN-tre		VALIUM10	P{TRiP.JF03085}attP2	28670
ro		VALIUM10	P{TRiP.JF03086}attP2	28671
robl		VALIUM10	P{TRiP.JF03411}attP2	31977
robo3		VALIUM10	P{TRiP.JF03331}attP2	29398
rok		VALIUM10	P{TRiP.JF03225}attP2	28797
Rop		VALIUM10	P{TRiP.HM05140}attP2	28929
row		VALIUM10	P{TRiP.JF01993}attP2	25971
roX1		VALIUM10	P{TRiP.JF02818}attP2	27734
roX2		VALIUM10	P{TRiP.JF02817}attP2	28986
Rox8		VALIUM10	P{TRiP.JF02870}attP2	28035
Rph		VALIUM10	P{TRiP.JF01970}attP2	25950
rpk		VALIUM10	P{TRiP.JF01868}attP2	25847
RpL10		VALIUM10	P{TRiP.JF02520}attP2	29356
Rpn3		VALIUM10	P{TRiP.HM05247}attP2	30503
Rpn6		VALIUM10	P{TRiP.JF03317}attP2	29385
RSG7		VALIUM10	P{TRiP.HM05060}attP2	28574
rst		VALIUM10	P{TRiP.JF03087}attP2	28672
rumi		VALIUM10	P{TRiP.JF02269}attP2	26727
run		VALIUM10	P{TRiP.JF03088}attP2	28673
rut		VALIUM10	P{TRiP.JF02361}attP2	27035
Rx		VALIUM10	P{TRiP.JF03089}attP2	28674
RYa-R		VALIUM10	P{TRiP.JF01964}attP2	25944
RyR		VALIUM10	P{TRiP.HM05130}attP2	28919
RyR		VALIUM10	P{TRiP.JF03381}attP2	29445
s-cup		VALIUM10	P{TRiP.JF02592}attP2	27281
S6kII		VALIUM10	P{TRiP.JF02814}attP2	27731
sage		VALIUM10	P{TRiP.JF02002}attP2	25980
salr		VALIUM10	P{TRiP.JF03226}attP2	29549
Sam-S		VALIUM10	P{TRiP.JF03351}attP2	29415
santa-maria		VALIUM10	P{TRiP.JF03227}attP2	29550
Sap47		VALIUM10	P{TRiP.JF02677}attP2	27527
sav		VALIUM10	P{TRiP.JF02840}attP2	28006
sax		VALIUM10	P{TRiP.JF03431}attP2	36131
sbb		VALIUM10	P{TRiP.JF02375}attP2	27049
sbr		VALIUM10	P{TRiP.HM05135}attP2	28924
sc		VALIUM10	P{TRiP.JF02104}attP2	26206
sca		VALIUM10	P{TRiP.JF03090}attP2	28675
scaf		VALIUM10	P{TRiP.JF03318}attP2	29386
scb		VALIUM10	P{TRiP.JF02696}attP2	27545
Scgbeta		VALIUM10	P{TRiP.JF03228}attP2	29551
Scgdelta		VALIUM10	P{TRiP.JF01984}attP2	25964
schlank		VALIUM10	P{TRiP.JF02502}attP2	29340
scny		VALIUM10	P{TRiP.JF02712}attP2	27558
Scp1		VALIUM10	P{TRiP.JF02573}attP2	31957
Scr		VALIUM10	P{TRiP.JF03091}attP2	28676
scrib		VALIUM10	P{TRiP.JF03229}attP2	29552
scro		VALIUM10	P{TRiP.JF03319}attP2	29387
scrt		VALIUM10	P{TRiP.JF02346}attP2	27025
sd		VALIUM10	P{TRiP.JF02514}attP2	29352
sec10		VALIUM10	P{TRiP.JF02633}attP2	27483
sec15		VALIUM10	P{TRiP.JF02649}attP2	27499
sec5		VALIUM10	P{TRiP.JF02676}attP2	27526
sec6		VALIUM10	P{TRiP.JF02623}attP2	27314
SelD		VALIUM10	P{TRiP.JF03230}attP2	29553
Sema-1a		VALIUM10	P{TRiP.JF03231}attP2	29554
Sema-1b		VALIUM10	P{TRiP.HM05076}attP2	28588
Sema-2a		VALIUM10	P{TRiP.HM05196}attP2	29519
Sema-2b		VALIUM10	P{TRiP.HM05143}attP2	28932
Sema-5c		VALIUM10	P{TRiP.JF03372}attP2	29436
sens		VALIUM10	P{TRiP.JF02575}attP2	27287
sens-2		VALIUM10	P{TRiP.JF02598}attP2	27285
2001-09-01		VALIUM10	P{TRiP.JF02789}attP2	27709
2002-09-01		VALIUM10	P{TRiP.JF02838}attP2	28004
Ser		VALIUM10	P{TRiP.JF03140}attP2	28713
SF1		VALIUM10	P{TRiP.JF02871}attP2	28036
SF2		VALIUM10	P{TRiP.HM05199}attP2	29522
Sfmbt		VALIUM10	P{TRiP.JF03092}attP2	28677
SH3PX1		VALIUM10	P{TRiP.JF02730}attP2	27653
Shab		VALIUM10	P{TRiP.JF01823}attP2	25805
shakB		VALIUM10	P{TRiP.JF02604}attP2	27292
Shal		VALIUM10	P{TRiP.JF02154}attP2	31879
shark		VALIUM10	P{TRiP.JF01794}attP2	25788
Shaw		VALIUM10	P{TRiP.JF02982}attP2	28346
Shawl		VALIUM10	P{TRiP.JF01837}attP2	25819
shg		VALIUM10	P{TRiP.JF02769}attP2	27689
shi		VALIUM10	P{TRiP.JF03133}attP2	28513
shot		VALIUM10	P{TRiP.JF02971}attP2	28336
sif		VALIUM10	P{TRiP.JF01795}attP2	25789
SIFa		VALIUM10	P{TRiP.JF03364}attP2	29428
SIFaR		VALIUM10	P{TRiP.JF01849}attP2	25831
Sik3		VALIUM10	P{TRiP.JF03002}attP2	28366
sim		VALIUM10	P{TRiP.JF02301}attP2	26739
sima		VALIUM10	P{TRiP.JF02105}attP2	26207
sisA		VALIUM10	P{TRiP.JF02492}attP2	29330
Six4		VALIUM10	P{TRiP.HM05254}attP2	30510
SK		VALIUM10	P{TRiP.JF02571}attP2	27238
skl		VALIUM10	P{TRiP.JF03093}attP2	28678
skpA		VALIUM10	P{TRiP.HM05185}attP2	28974
sktl		VALIUM10	P{TRiP.JF02796}attP2	27715
slbo		VALIUM10	P{TRiP.JF02369}attP2	27043
slim		VALIUM10	P{TRiP.JF03373}attP2	29437
slo		VALIUM10	P{TRiP.JF02146}attP2	26247
Slob		VALIUM10	P{TRiP.JF02642}attP2	27492
slou		VALIUM10	P{TRiP.JF02506}attP2	29344
slp1		VALIUM10	P{TRiP.JF02517}attP2	29354
slv		VALIUM10	P{TRiP.JF03320}attP2	29388
SmB		VALIUM10	P{TRiP.HM05097}attP2	28887
SmD3		VALIUM10	P{TRiP.HM05226}attP2	30534
SmF		VALIUM10	P{TRiP.JF02276}attP2	26734
Smn		VALIUM10	P{TRiP.JF02057}attP2	26288
smo		VALIUM10	P{TRiP.JF02363}attP2	27037
Smox		VALIUM10	P{TRiP.JF02320}attP2	26756
Smr		VALIUM10	P{TRiP.JF02413}attP2	27068
smt3		VALIUM10	P{TRiP.JF02869}attP2	28034
sna		VALIUM10	P{TRiP.JF03094}attP2	28679
Snap		VALIUM10	P{TRiP.JF03266}attP2	29587
Snap24		VALIUM10	P{TRiP.JF03146}attP2	28719
Snap25		VALIUM10	P{TRiP.JF02615}attP2	27306
snapin	multiple targets	VALIUM10	P{TRiP.JF02692}attP2	27541
SNF4Agamma		VALIUM10	P{TRiP.JF02060}attP2	26291
sni		VALIUM10	P{TRiP.JF03412}attP2	31978
Snoo		VALIUM10	P{TRiP.JF02225}attP2	31934
sNPF		VALIUM10	P{TRiP.JF01906}attP2	25867
sNPF-R		VALIUM10	P{TRiP.JF02657}attP2	27507
so		VALIUM10	P{TRiP.JF02201}attP2	31912
Sod		VALIUM10	P{TRiP.JF03321}attP2	29389
Sod2		VALIUM10	P{TRiP.JF01989}attP2	25969
sol		VALIUM10	P{TRiP.JF03400}attP2	29463
Sox102F		VALIUM10	P{TRiP.JF02118}attP2	26220
Sox14		VALIUM10	P{TRiP.JF02119}attP2	26221
Sox21a		VALIUM10	P{TRiP.JF02191}attP2	31902
SoxN		VALIUM10	P{TRiP.JF02018}attP2	25996
SP		VALIUM10	P{TRiP.JF02022}attP2	25998
SP555	multiple targets	VALIUM10	P{TRiP.JF03232}attP2	29555
spas		VALIUM10	P{TRiP.JF02724}attP2	27570
spi		VALIUM10	P{TRiP.JF03322}attP2	28387
spin		VALIUM10	P{TRiP.JF02782}attP2	27702
Spindly		VALIUM10	P{TRiP.HM05274}attP2	36104
spir		VALIUM10	P{TRiP.JF03233}attP2	30516
Spn42Da		VALIUM10	P{TRiP.JF03413}attP2	31979
Spn42Db		VALIUM10	P{TRiP.JF03164}attP2	28737
SPoCk		VALIUM10	P{TRiP.JF02988}attP2	28352
Sptr		VALIUM10	P{TRiP.HM05179}attP2	28968
spz		VALIUM10	P{TRiP.HM05024}attP2	28538
sqa		VALIUM10	P{TRiP.JF02277}attP2	26735
sr		VALIUM10	P{TRiP.JF02781}attP2	27701
sra		VALIUM10	P{TRiP.JF02557}attP2	27260
Src64B		VALIUM10	P{TRiP.JF03234}attP2	30517
srp		VALIUM10	P{TRiP.HM05094}attP2	28606
Srp54		VALIUM10	P{TRiP.HM05224}attP2	30533
ss		VALIUM10	P{TRiP.JF02106}attP2	26208
Ssl1		VALIUM10	P{TRiP.JF03401}attP2	29464
ssp		VALIUM10	P{TRiP.JF02522}attP2	29358
Ssrp		VALIUM10	P{TRiP.JF02120}attP2	26222
St3		VALIUM10	P{TRiP.JF03407}attP2	31973
Stam		VALIUM10	P{TRiP.JF02637}attP2	27487
stan		VALIUM10	P{TRiP.JF02047}attP2	26022
stg		VALIUM10	P{TRiP.JF03235}attP2	29556
Stim		VALIUM10	P{TRiP.JF02567}attP2	27263
stj		VALIUM10	P{TRiP.JF01825}attP2	25807
Stlk		VALIUM10	P{TRiP.JF02614}attP2	27305
stnA	multiple targets	VALIUM10	P{TRiP.JF03130}attP2	28510
stnB	multiple targets	VALIUM10	P{TRiP.JF03130}attP2	28510
Strn-Mlck		VALIUM10	P{TRiP.JF02170}attP2	31891
Strn-Mlck		VALIUM10	P{TRiP.JF02278}attP2	26736
Su(fu)		VALIUM10	P{TRiP.HM05045}attP2	28559
Su(H)		VALIUM10	P{TRiP.HM05110}attP2	28900
Su(var)2-10		VALIUM10	P{TRiP.JF03384}attP2	29448
Su(var)2-HP2		VALIUM10	P{TRiP.JF01994}attP2	25972
sub		VALIUM10	P{TRiP.HM05056}attP2	28570
sug		VALIUM10	P{TRiP.JF02347}attP2	27026
Sur-8		VALIUM10	P{TRiP.JF03236}attP2	29557
sv		VALIUM10	P{TRiP.JF02582}attP2	27269
svp		VALIUM10	P{TRiP.JF03105}attP2	28689
sw		VALIUM10	P{TRiP.HM05249}attP2	30505
swa		VALIUM10	P{TRiP.HM05222}attP2	30484
swi2		VALIUM10	P{TRiP.HM05016}attP2	28530
swm		VALIUM10	P{TRiP.HM05034}attP2	28548
sws		VALIUM10	P{TRiP.JF03428}attP2	31993
Syn		VALIUM10	P{TRiP.JF02613}attP2	27304
Syn1		VALIUM10	P{TRiP.JF02654}attP2	27504
Syn2		VALIUM10	P{TRiP.JF02999}attP2	28363
Synd		VALIUM10	P{TRiP.JF02607}attP2	27297
synj		VALIUM10	P{TRiP.JF02639}attP2	27489
Syt12		VALIUM10	P{TRiP.JF03128}attP2	28508
Syt14		VALIUM10	P{TRiP.JF03001}attP2	28365
Syt4		VALIUM10	P{TRiP.JF02272}attP2	26730
Syt7		VALIUM10	P{TRiP.JF02590}attP2	27279
Sytalpha		VALIUM10	P{TRiP.JF02448}attP2	29308
Sytbeta		VALIUM10	P{TRiP.JF02593}attP2	27293
Syx13		VALIUM10	P{TRiP.JF01920}attP2	27984
Syx16		VALIUM10	P{TRiP.JF01924}attP2	25884
Syx17		VALIUM10	P{TRiP.JF01937}attP2	25896
Syx18		VALIUM10	P{TRiP.JF02263}attP2	26721
Syx1A		VALIUM10	P{TRiP.JF01829}attP2	25811
Syx5		VALIUM10	P{TRiP.JF03330}attP2	29397
Syx6		VALIUM10	P{TRiP.JF03125}attP2	28505
Syx7		VALIUM10	P{TRiP.JF02436}attP2	29546
Syx8		VALIUM10	P{TRiP.JF02038}attP2	26013
Tab2		VALIUM10	P{TRiP.JF03353}attP2	29417
tai		VALIUM10	P{TRiP.HM05182}attP2	28971
tap		VALIUM10	P{TRiP.JF02107}attP2	26209
Task6		VALIUM10	P{TRiP.JF02849}attP2	28015
Task7		VALIUM10	P{TRiP.JF02568}attP2	27264
tau		VALIUM10	P{TRiP.HM05101}attP2	28891
Tbh		VALIUM10	P{TRiP.JF02746}attP2	27667
TBPH		VALIUM10	P{TRiP.HM05194}attP2	29517
Tdc1		VALIUM10	P{TRiP.JF01819}attP2	25801
Tdc2		VALIUM10	P{TRiP.JF01910}attP2	25871
Tehao		VALIUM10	P{TRiP.HM05212}attP2	29533
Ten-a		VALIUM10	P{TRiP.JF03375}attP2	29439
Ten-m		VALIUM10	P{TRiP.JF03323}attP2	29390
TER94		VALIUM10	P{TRiP.JF03402}attP2	31968
TFAM		VALIUM10	P{TRiP.JF02307}attP2	26744
TfAP-2		VALIUM10	P{TRiP.JF03500}attP2	36132
tgo		VALIUM10	P{TRiP.JF02302}attP2	26740
Thd1		VALIUM10	P{TRiP.JF02486}attP2	30514
tho2		VALIUM10	P{TRiP.HM05023}attP2	28537
tilB		VALIUM10	P{TRiP.JF03324}attP2	29391
tim		VALIUM10	P{TRiP.JF03262}attP2	29583
tin		VALIUM10	P{TRiP.HM05025}attP2	28539
Tip60		VALIUM10	P{TRiP.HM05049}attP2	28563
tipE		VALIUM10	P{TRiP.JF02148}attP2	26249
tj		VALIUM10	P{TRiP.JF02009}attP2	25987
Tk		VALIUM10	P{TRiP.JF01818}attP2	25800
TkR86C		VALIUM10	P{TRiP.JF02160}attP2	31884
TkR99D		VALIUM10	P{TRiP.JF02663}attP2	27513
tlk		VALIUM10	P{TRiP.HM05272}attP2	36102
tll		VALIUM10	P{TRiP.JF02545}attP2	27242
tna		VALIUM10	P{TRiP.JF02536}attP2	29372
toe		VALIUM10	P{TRiP.JF02507}attP2	29345
Toll-4		VALIUM10	P{TRiP.HM05029}attP2	28543
Toll-7		VALIUM10	P{TRiP.HM05230}attP2	30488
Toll-9		VALIUM10	P{TRiP.HM05227}attP2	30535
Tollo		VALIUM10	P{TRiP.HM05005}attP2	28519
Tom40		VALIUM10	P{TRiP.JF02030}attP2	26005
tomboy40		VALIUM10	P{TRiP.JF03252}attP2	29573
tomosyn		VALIUM10	P{TRiP.JF03414}attP2	31980
toy		VALIUM10	P{TRiP.JF02508}attP2	29346
Tpi		VALIUM10	P{TRiP.JF02074}attP2	26304
TpnC41C		VALIUM10	P{TRiP.JF02379}attP2	27053
TpnC47D		VALIUM10	P{TRiP.JF02067}attP2	26172
tra		VALIUM10	P{TRiP.JF03132}attP2	28512
tra2		VALIUM10	P{TRiP.JF02852}attP2	28018
tral		VALIUM10	P{TRiP.HM05028}attP2	28542
trc		VALIUM10	P{TRiP.JF02961}attP2	28326
Tre1		VALIUM10	P{TRiP.JF02751}attP2	27672
Trh		VALIUM10	P{TRiP.JF01863}attP2	25842
trh		VALIUM10	P{TRiP.JF02188}attP2	27986
trio		VALIUM10	P{TRiP.JF02815}attP2	27732
trn		VALIUM10	P{TRiP.HM05011}attP2	28525
Trn		VALIUM10	P{TRiP.JF02697}attP2	27546
Trn-SR		VALIUM10	P{TRiP.JF02010}attP2	25988
trol		VALIUM10	P{TRiP.JF03376}attP2	29440
trpl		VALIUM10	P{TRiP.JF02264}attP2	26722
trr		VALIUM10	P{TRiP.JF03242}attP2	29563
tsh		VALIUM10	P{TRiP.JF02856}attP2	28022
Tsp		VALIUM10	P{TRiP.JF03332}attP2	29399
Tsp39D		VALIUM10	P{TRiP.JF01847}attP2	25829
Tsp42Ej		VALIUM10	P{TRiP.JF03325}attP2	29392
Tsp86D		VALIUM10	P{TRiP.HM05001}attP2	28515
tsu		VALIUM10	P{TRiP.HM05166}attP2	28955
ttk		VALIUM10	P{TRiP.JF02088}attP2	26315
tum		VALIUM10	P{TRiP.JF01639}attP2	28982
TwdlE		VALIUM10	P{TRiP.JF02950}attP2	31963
twi		VALIUM10	P{TRiP.JF02003}attP2	25981
tws		VALIUM10	P{TRiP.JF03141}attP2	28714
tx		VALIUM10	P{TRiP.JF01995}attP2	25973
TyrR		VALIUM10	P{TRiP.JF01878}attP2	25857
TyrRII		VALIUM10	P{TRiP.JF02749}attP2	27670
U2af38		VALIUM10	P{TRiP.JF02444}attP2	29304
U2af50		VALIUM10	P{TRiP.JF02693}attP2	27542
Uba1		VALIUM10	P{TRiP.JF01977}attP2	25957
Uba2		VALIUM10	P{TRiP.HM05055}attP2	28569
Ube3a		VALIUM10	P{TRiP.JF03406}attP2	31972
Ublcp1		VALIUM10	P{TRiP.JF03179}attP2	28751
Ubx		VALIUM10	P{TRiP.JF02202}attP2	31913
Uhg3		VALIUM10	P{TRiP.HM05031}attP2	28545
unc		VALIUM10	P{TRiP.JF03403}attP2	31969
unc-104		VALIUM10	P{TRiP.HM05162}attP2	28951
unc-13		VALIUM10	P{TRiP.JF02440}attP2	29548
unc-13-4A		VALIUM10	P{TRiP.JF03340}attP2	32033
unpg		VALIUM10	P{TRiP.JF03326}attP2	29393
Unr		VALIUM10	P{TRiP.JF02496}attP2	29334
upd3		VALIUM10	P{TRiP.HM05061}attP2	28575
Usf		VALIUM10	P{TRiP.JF02004}attP2	25982
ush		VALIUM10	P{TRiP.HM05193}attP2	29516
usnp		VALIUM10	P{TRiP.JF01883}attP2	25862
usp		VALIUM10	P{TRiP.JF02546}attP2	27258
uzip		VALIUM10	P{TRiP.JF03237}attP2	29558
VAChT		VALIUM10	P{TRiP.JF02764}attP2	27684
vap		VALIUM10	P{TRiP.JF03327}attP2	29394
Vap-33-1		VALIUM10	P{TRiP.JF02621}attP2	27312
vari		VALIUM10	P{TRiP.HM05087}attP2	28599
vas		VALIUM10	P{TRiP.HM05239}attP2	30496
veli		VALIUM10	P{TRiP.JF03269}attP2	29590
vg		VALIUM10	P{TRiP.JF03404}attP2	31970
VGlut		VALIUM10	P{TRiP.JF02689}attP2	27538
Vha100-1		VALIUM10	P{TRiP.JF02059}attP2	26290
Vha16-5		VALIUM10	P{TRiP.JF01821}attP2	25803
VhaM9.7-c		VALIUM10	P{TRiP.JF02029}attP2	26004
Vinc		VALIUM10	P{TRiP.JF01985}attP2	25965
vis	multiple targets	VALIUM10	P{TRiP.JF02192}attP2	31903
vis	multiple targets	VALIUM10	P{TRiP.JF02406}attP2	29544
vnd		VALIUM10	P{TRiP.JF02816}attP2	27733
Vps25		VALIUM10	P{TRiP.JF02055}attP2	26286
vri		VALIUM10	P{TRiP.JF02011}attP2	25989
Vsx2		VALIUM10	P{TRiP.JF02121}attP2	26223
vvl		VALIUM10	P{TRiP.JF02126}attP2	26228
w		VALIUM10	P{TRiP.JF01545}attP2	28980
w		VALIUM10	P{TRiP.JF01786}attP2	25785
WASp		VALIUM10	P{TRiP.JF01975}attP2	25955
waw	multiple targets	VALIUM10	P{TRiP.JF02113}attP2	26215
wb		VALIUM10	P{TRiP.JF03238}attP2	29559
wdb		VALIUM10	P{TRiP.HM05150}attP2	28939
wdp		VALIUM10	P{TRiP.HM05118}attP2	28907
wit		VALIUM10	P{TRiP.JF01969}attP2	25949
wnd		VALIUM10	P{TRiP.JF02675}attP2	27525
Wnt10		VALIUM10	P{TRiP.JF03423}attP2	31989
Wnt2		VALIUM10	P{TRiP.JF03377}attP2	29441
Wnt4		VALIUM10	P{TRiP.JF03378}attP2	29442
Wnt5		VALIUM10	P{TRiP.HM05020}attP2	28534
Wnt6		VALIUM10	P{TRiP.HM05236}attP2	30493
wntD		VALIUM10	P{TRiP.HM05158}attP2	28947
woc		VALIUM10	P{TRiP.JF02398}attP2	27057
wrapper		VALIUM10	P{TRiP.JF03240}attP2	29561
wry		VALIUM10	P{TRiP.JF03393}attP2	29457
wts		VALIUM10	P{TRiP.JF02741}attP2	27662
wupA		VALIUM10	P{TRiP.JF02172}attP2	31893
X11L		VALIUM10	P{TRiP.JF02449}attP2	29309
Xbp1		VALIUM10	P{TRiP.JF02012}attP2	25990
XNP		VALIUM10	P{TRiP.JF03380}attP2	29444
yin		VALIUM10	P{TRiP.JF03405}attP2	31971
yki		VALIUM10	P{TRiP.JF03119}attP2	31965
YL-1		VALIUM10	P{TRiP.JF02229}attP2	31938
yps		VALIUM10	P{TRiP.HM05225}attP2	30810
yrt		VALIUM10	P{TRiP.JF03429}attP2	31771
z		VALIUM10	P{TRiP.JF03382}attP2	29446
zen		VALIUM10	P{TRiP.JF02127}attP2	26229
zetaCOP		VALIUM10	P{TRiP.HM05171}attP2	28960
zfh1		VALIUM10	P{TRiP.JF02509}attP2	29347
Zif		VALIUM10	P{TRiP.JF02524}attP2	29360
Zir		VALIUM10	P{TRiP.JF02839}attP2	28005
zpg		VALIUM10	P{TRiP.JF02753}attP2	27674
zyd		VALIUM10	P{TRiP.JF01872}attP2	25851
Zyx		VALIUM10	P{TRiP.JF03270}attP2	29591
